# Supplementary material for: C-Reactive Protein Is an Important Biomarker for Prognosis Tumor Recurrence and Treatment Response in Adult Solid Tumors: A Systematic Review
Source: PLoS One. 2015 Dec 30;10(12):e0143080. doi: 10.1371/journal.pone.0143080 (PMC4705106; doi:10.1371/journal.pone.0143080)
Supplement: S1 Data — (XLS) [file pone.0143080.s005.xls]

## Sheet: Data
	Authors, Primary	Pub. Year	Study Design	QA Score	Rating	# of patients	# of controls	Cancer Type	Extent of disease	Main Outcome	Results/Conclusions	Assay used to measure CRP	CRP cut-offs	Mean/ Median value CRP	Survival Definition	Mean/Median Survival Time	CRP Sensitivity as a predictor	CRP Specificity as a predictor	Other parameters measured	Which parameter was best?	Statistical Significance	Statistical analysis used	Reference to infection/Tx (NSAIDS, CS...)	Title (Color coding)	Issues/Limitations of the study	Positive/Negative for CRP	Notes
1	Coombes,R. C.;Powles,T. J.;Gazet,J. C.	1977	Prospective, Longitudinal, no CG	0.625	SA	51	0	Breast	all stages	determine whether any correlations exists between 10 biochemical parameters & other physical investigations in breast cancer patients and whether any have sufficient sensitivity alone or in combination to outline a group of patients with a poorer prognosi	Only 2 factors if selected proprely are needed to confirm overt metastatic ds. At least 7 parameters (in red) are needed for popuplation with less advanced disease	Commercial kit (Behringwerke)	>10 mg/l	Not reported		No survival analysis			10 parameters measured: CEA,CRP, Acid glycoprotein, Alkaline phosphatase, β-hCG, Preganancy-associated macroglobulin, Ferritin, Sialyl transferase, Calcitonin, Hydroxyproline:Creatinine ratio	7 of the parameters were elevated in more than 1/2 of the patients of group4 (red)	Not reported	Not reported	No	A biochemical approach to the staging of human breast cancer	Statistical methods not described
2	Koebl H;Tatra G;Bieglmayer C	1988	Prospective, longitudinal, no CG	0.45	I	63 (207 samples; 124 remissions, 83 tumor progressions	48 HC only to get the normal range for IAP	Ovarian carcinoma	all stages; 57.1% III	Investigate whether there is a relationship between IAP and APP in patients with ovarian cancer. Significance in follow up as compared to CA125	A correlation between increased serum values and confirmed tm progression was encountered in 65.1% of pts for IAP, 80.7% for CA125, 34.9% for CRP	Mancini method, Behring, FRG	CRP≤ or > 12.0 µg/ml			Not assessed. Remission vs progression			IAP, CA125, α1-antitrypsin, CRP	CA125 and IAP		Kruskal-Wallis test; Analysis of variance	No	A comparative study of immunosuppressive acidic protein (IAP), CA 125 and acute-phase proteins as parameters for ovarian cancer monitoring.		Negative	Might exclude this study. It is looking more into IAP
4	McMillan DC;Wotherspoon HA;Fearon KC;Sturgeon C;Cooke TG;McArdle CS	1995	Prospective, longitudinal, no CG	0.7	SA	36	0	Colorectal cancer	Curative cancer	recurrence/acute phase response	Significant higher recurrence rate in the group with APR (P<0.01) vs non-APR group. Trend towards a greater proportion of rectal ca in APR group (p=0.16), however equal number of recurrence amonf rectal and colon ca. Compared to non-APR group, significant	Fluorescence polarization immunoassay, Abbott Laboratories, Illinois	CRP< or > 5mg/L	Not reported		Not measured. Assessed recurrence. time to recurrence was 18 mo. of surgery (median=10,range 6-23)			CEA, Albumin, total WBC count, Differential WCB count, Platelet	CRP wins for recurrence prediction # in pts who developped local recurrence: 4/6 had inc. CRP,0/6 inc. CEA # in pts with distant recurrence: 7/7 inc.CRP, 4/7 in	Small number...	medians and ranges. Mann-Whitney U test and Fisher's exact test	No	A prospective study of tumor recurrence and the acute-phase response after apparently curative colorectal cancer surgery.	Small numbers
5	Suh SY;Ahn HY	2007	Prospective, longitudinal, no CG	0.7	SA	42	0	Cancer	Terminally ill (incurable)	CRP/Survival	# Survival in higher levels CRP group was shorter compared to lower group (HR=3.221, P=0.001). Median survival was 30days (95%CI:8-52) when CRP<2.2 compared to 9 days (95%CI:5-13) when CRP≥2.2	Not reported	CRP< or > 2.2 mg/dl ...Unit is wrong	6.12+/-5.35		17 days (95%CI 9-25)			Hb, total WBC+differencial, Thrombocytes, random blood glucose, creatinine, albumin, Liver enzymes, Bilirubin, PT, aPTT, Na, K, Ca, ESR, other physical parameters (dyspnea, BP..)	Compare CRP to the following # Multivariate analysis: Dyspnea (HR=2.443, P=0.007), hyperbilirubinemia (HR=3.619, P=0.001) and elevated CRP (HR=3.61-, P=0.001) were selected as independent and significant poor prognostic factors.	P<0.05 considered as statistically significant	# Kaplan-Meier for Survival analysis # Student t-test for CRP mean comparison # Spearman correlation coefficient for other variables # Cox's proportional hazard model for multivariate analysis	Yes, but those pts were included in analysis (fever, decubitus ulcer, purulent cyst, pts taking NSAIDs and CS. None had recent surgery	A prospective study on C-reactive protein as a prognostic factor for survival time of terminally ill cancer patients.	Small sample size, also reference to#1		No survival data. Might have to exclude it
6	Simpson WG;Heys SD;Whiting PH;Eremin O;Broom J	1995	Prospective, longitudinal, no CG	0.55	SA	24	0	Colorectal cancer	Metastatic	pre-treatment APP/response to immunotx+ survival	Serum levels of APP were reliable prognostic indicators and predictors of likely response to combination therapy with biological response modifiers. The presence of a lower pretreatment serum level of CRP and α1-AT or a higher pretreatment level of albumi	rate nephelometry, Beckman ICS analyser II system, Beckman instruments UK Ltd)	CRP< or > 10mg/L	PreTx serum levels of CRP in the 7 responding pts were all 10 mg/L or less (from 1 to 10 mg/L, with a median of 3mg/L). In the 17 non-responding pts, CRP levels varied widely (range 3-116 mg/L; median 50 mg/L ),U= 85, P = 0 003		Analysis of survival curves shows a significant prolongation of survival in patients with the lower pretreatment CRP level, the curves diverging after 161 days (95% upper confidence bound)			Albumin, Transferrin, α1antitrypsin		P<0.05 considered as statistically significant	Mann-Whitney u-test for comparisons of pretreatment serum levels. Kaplan-Meier survival plots. P < 0.05 was accepted as significant.	No	Acute phase proteins and recombinant IL-2 therapy: prediction of response and survival in patients with colorectal cancer.
7	Heys SD;Ogston KN;Simpson WG;Walker LG;Hutcheon AW;Sarkar TK;Eremin O	1998	Prospective, longitudinal, no CG	0.6	SA	77	0	Breast	locally advanced	pre-treatment APP/response to neoadjuvanttx+ survival	pts were grouped in 2 groups (≤2mg/L CRP pre-tx levels or >2mg/L). The survival curves of these pts demonstrated NO significant differences between the pt groups (Log rank test p=0.51)	rate nephelometry, Beckman ICS analyser II system, Beckman instruments UK Ltd)	CRP< or > 2.0 mg/l	Median pre-tx serum levels of CRP in the responding pts was 2mg/L (2-65), compared with 3 mg/L (2-21) in the non-responding pts. U=426, p=0.21		Not reported			Albumin, Transferrin, α1antitrypsin, Tm stage, clinical node status	on a multivariate analysis for survival, tm stage (p=0.01), clinical node status (p=0.005) and pretx-albumin (p=0.00001) were independent indicators of survival in this model for pts with large and locally advanced breast ca receiving neo-adjuvant tx	P < 0.05 was accepted as significant	Mann-Whitney u-test for comparisons between responders and non-responders. Kaplan-Meier survival plots. Stepwise procedures were used to identify the best model and independent prognostic factors	No	Acute phase proteins in patients with large and locally advanced breast cancer treated with neo-adjuvant chemotherapy: response and survival.			Median CRP levels are low 2-3mg/L compared to other cancers
8	Falconer,J. S.;Fearon,K. C. H.;Ross,J. A.;Elton,R.;Wigmore,S. J.;Garden,O. J.;Carter,D. C.	1995	Prospective, longitudinal, no CG	0.7	SA	102	0	Pancreatic	unresectable cancer	metabolic factors/cachexia APP/Survival	APPR is a useful prognostic indicator. CRP level highly useful for stratification into Prognostic categories; CRP most significant independent predictor of survival, independent of anatomic ds stage (tm bulk)	immunoturbidometric assay (Abbott Laboratories,Maidenhead, UK)	CRP > 10.0 mg/l indicated an APR	44% pts had evidence of an APPR at diagnosis. Median CRP was 45mg/L (11-290). #The median value of CRP at diagnosis 43mg/L (11-129), wheras the median value6 weeks before death was 56 (11-238)		Median survival for pts without an APPR was 222 (54-683); for pts with an APPR, the median survival was 66days (11-530) p=0.0001	Not calculated	Not calculated	WL, serum albumin, stage, WBC	The 2 most significant parameters for survival on the usnivariate analysis were serum albumin and CRP levels. On the multivariate analysis, the most discriminant variable was CRP levels	P<0.05 considered as statistically significant	Cox's proportional hazards ration for univariate and multivariate analysis; Mann-Whitney U-test to compare different groups of pts; Wilcoxon signed rank test when comparing sequential data of indicidual pts.	Yes (very well discribed; could be used as a reference and for discussion)	Acute-phase protein response and survival duration of patients with pancreatic cancer			They didn't explain in the methods how they assessed WL
9	Wigmore,S. J.;McMahon,A. J.;Sturgeon,C. M.;Fearon,K. C. H.	2001	Prospective, longitudinal, no CG	0.75	SA	202	0	Colorectal cancer	all stages	pre-/post-operative APR in relation to disease-specific mortality rate	1/3 of pts with colorectal ca have raised CRP conc.at presentation. More pts with a raised CRP had local tm invasion (P < 0.005) and fewer underwent curative resection of the colorectal tm (P < 0.005).Univariate analysis: Dukes' stage, albumin <35 g/L, CE	Not reported	A cutoff of CRP level of 5 mg/L was used; Pts were divided into those with CRP< or > 10mg/L	Not reported		Survival was calculated from the time of resection of colorectal cancer and deaths not due to colorectal cancer were censored			CEA, Albumin, Duke's staging, cancer-specific mortality	Univariate analysis: Dukes' stage, albumin <less than 35 g/L, CEA > 60 units/L and CRP>10 mg/l were associated with reduced disease specific survival. In multivariate analysis, Dukes' stage (P < 0.0001) and high CEA level (P = 0.0028) remained signific		Comparisons between groups of patients were performed using either Mann-Whitney U test or contingency table analysis. Kaplan-Meier technique for survival analysis. A multivariate analysis was performed using Cox's proportional hazards model	No	Acute-phase protein response, survival and tumour recurrence in patients with colorectal cancer			Following resection of the primary tm, the proportion of patients with a CRP concentration of 10 mg/l or more was reduced to 5%. This suggests that the presence of the primary tm is associated either directly or indirectly with CRP production. The mech
10	Royston,P.;Reitz,M.;Atzpodien,J.	2006	Retropsective analysis of a Clinical trial, 3 arm treatment;	0.65	SA	425		Renal cell carcinoma	Metastatic	estimating prognosis using fractional polynomials	# The MFP algorithm selected six prognostic factors as significant at the 5% level in a multivariable model: lymph node mets, liver mets, bone mets, age, CRP and neutrophils.	Not reported	Not reported	Not reported		Median overall survival for low (n¼51), low intermediate (n=172), high intermediate (n=164), and high-risk (n=38) pts was 38 mo (95% CI: 24-53), 23 mo (95% CI: 20-27), 15 mo (95% CI: 13-20), and 5.6 mo (95% CI: 4.5-7.9), respectively			ESR, Hb, Neutrophils, LDH, Number of metastatic sites			Fractional polynomials; Survival was measured from start of therapy to date of death or to the last date known to be alive. Survival curves were estimated by the Kaplan–Meier method	no	An approach to estimating prognosis using fractional polynomials in metastatic renal carcinoma	A statistical modeling paper
11	Crumley,A. B. C.;McMillan,D. C.;McKernan,M.;Going,J. J.;Shearer,C. J.;Stuart,R. C.	2006	Prospective, survival analysis	0.7	SA	120	0	Gastrosophageal cancer	Candidates for curative surgery	relationship between clinicopathological status/ pre-op CRP and survival	On univariate analysis, pTNM stage (P<0.01), LN status (P<0.01), +/ total LN (P<0.001) and preop CRP (P<0.001) were significantly associated with survival. On multivariate analysis, +/total LN ratio (HR 2.02, 95%CI 1.44–2.84, P<0.001) and preop CRP (HR	Not reported	CRP> 10mg/L indicates an APR	Only 13% of pts had elevated pre-op CRP levels of > 10mg/L. Mean/ median not reported		79 mo when preop CRP ≤10 mg/L vs 19 mo when preop CRP >10 mg/L (P<0.001). 1- and 2-year survival when preop CRP ≤10 mg/L = 83 and 72% vs 67 and 33% when preop CRP >10 mg/L			Clinicopathological staging, Hb, WBC, Lymphocyte%, Platelets, Albumin	On multivariate analysis, positive to total LN ratio (HR 2.02, 95%CI 1.44–2.84, P<0.001) and preop CRP (HR 3.53, 95% CI 1.88–6.64, P<0.001) retained independent significance	p<0.001	Survival (cancer-specific) analysis of the group variables was performed using the Cox -proportional hazard model. Multivariate survival analysis performed using a stepwise backward procedure. To remove a variable from the model, the corresponding P-val	no	An elevated C-reactive protein concentration, prior to surgery, predicts poor cancer-specific survival in patients undergoing resection for gastro-oesophageal cancer	Very few pts with high levels of CRP. Only 13%....
12	Deichmann M;Benner A;Kuner N;Wacker J;Waldmann V;Naher H	2001	Prospective, longitudinal, no CG	0.6	SA	67	0	Melanoma	Metastatic	multiple logistic regression analysis to compare S100b, MIA with CRP and LDH. Changes in the parameters during tx were evaluated for their ability to discriminate progressive disease from response to therapy.	Sensitivity and specificity of CRP was comparable to S100b and MIA. Applying CART analysis, one point measurement of CRP was the most relevant overall parameter	rate immunonephelometry, (BN2 Array; Dode-Behring, Munich, Germany)	0.5mg/dl	2.85 (0.4-8.4) in progressive disease; 0.2 in non-progressive disease		No survival			S100b, MIA, LDH	CRP was shown to be the most relevant overall parameter		areas under the receiver operating characteristic curves. Classification and regression trees + Multiple logistic regression model	no	Are responses to therapy of metastasized malignant melanoma reflected by decreasing serum values of S100beta or melanoma inhibitory activity (MIA)?
16	Nakanishi,H.;Araki,N.;Kudawara,I.;Kuratsu,S.;Matsumine,A.;Mano,M.;Naka,N.;Myoui,A.;Ueda,T.;Yoshikawa,H.	2002	Retrospective, No CG	0.55	SA	46	0	Malignant Fibrous Histiocytoma	Different stages	Frequency of paraneoplastic syndrome (PNS) in malignant fibrous histiocytoma (MFH) was determined and serum CRP levels were evaluated continually as a representative marker of PNS, then correlated with clinicopathologic factors and prognosis	a higher probability of metastasis was seen in pts with elevated serum CRP level (≥1.0 mg/dl) (p < 0.05). Difference between the 2 metastasis free survival curves was statistically significant (p< 0.02). Univariate analysis showed that size, grade, stage	Hitachi (Tokyo, Japan) 7250 autoanalyzer	We defined cut-off values above 1.0 mg/dl as abnormal. We defined 2 groups: normal CRP level (<1.0mg/dl) and elevated CRP level (≥1.0 mg/dl)	Elevated serum CRP level (>1.0mg/dl) was seen in 65% pts. mean value= 3.7 mg/dl (range 1.0–15.8 mg/dl)		Follow-up period for survivors ranged from 11–106 mo (median 30 mo). Duration of overall or metastasis-free survival defined as interval between date of diagnosis and that of death or metastasis, respectively.			Leukocyte count, Hb, Fibrinogen, Albumin, hepatic function, Clinicopathologic analysis was performed on factors including age, gender, size, depth, histologic grade, histologic subtypes, stage, local recurrence and metastasis	Stage and CRP	p < 0.05 was considered significant.	Statistical associations evaluated using chi square test. Survival analysis using Kaplan-Meier plots. Log-rank test used to compare survival of 2 groups of pts. Multivariate analyses based on Cox proportional hazards model to identify most significant fa	NO	Clinical implications of serum C-reactive protein levels in malignant fibrous histiocytoma	Retrospective, small sample size		elevated CRP level (≥1.0 mg/dl). This is a low value compared to other studies. Mightbe an issue while comparing studies as well as an issue of including pts in the study analysis that might not have an abnormal level of CRP per se. It might biais the stu
18	Wong,V. K. H.;Malik,H. Z.;Hamady,Z. Z. R.;Al-Mukhtar,A.;Gomez,D.;Prasad,K. R.;Toogood,G. J.;Lodge,J. P. A.	2007	Prospective, Longitudinal NoCG	0.8	A	170	0	Colorectal cancer	Metastatic to the liver	Examine relationship between inflammation, as evidenced by elevated CRP measured before surgery and outcome in patients who had liver resection for CRLM	The median survival of patients with an elevated CRP was 19 months (95% CI 7.5–31.2 mo) compared to 42.8 mo (95% CI 33.2–52.5 mo) for those with a normal CRP, P=0.004. pts with an elevated CRP had poorer disease-free survival (median of 11.8 mo (95% CI 6.	Not reported	>10mg/L considered as elevated	CRP>10mg/L in 31.8% of pts		ca specific survival =56%. The median survival of patients with an elevated CRP was 19 months (95% CI 7.5–31.2 mo) compared to 42.8 mo (95% CI 33.2–52.5 mo) for those with a normal CRP, P=0.004			Clinical pathological characteristics, CEA, CA19-9	CRP	Not reported	Student t-test, Chi Square tests; Kaplan-Meier survival curves; Cox regression analysis	Yes (sepsis)	C-reactive protein as a predictor of prognosis following curative resection for colorectal liver metastases			Patients who died postoperatively were excluded from study? Why? How many? Will it affect the analysis
19	Miki,C.;Konishi,N.;Ojima,E.;Hatada,T.;Inoue,Y.;Kusunoki,M.	2004	Retrospective, No CG	0.6	SA	75	0	Colorectal cancer	Resectable, Pre-op	Evaluate perioperative immune profiles in colorectal ca pts with increased serumCRP levels and to clarify its relation to the intratumoral IL-1–IL-6 network system. In addition, an in vitro surgical stress model was used to determine whether this intratum	Patients with + serum CRP had a larger tumor size and a higher + rate of LN mets. Cumulative 5-year survival rate of pts with a - preop CRP was significantly more favorable in pts with + CRP. Most patients with unresectable liver metastasis and positive s	Turbidimetric immunoassay using an N-Assay TIA CRP-S kit (Nittobo Medical, Tokyo). The limit of detection of the CRP assay was 2 mg/L	Levels up to 10 mg/L were regarded as minor or insignificant elevations found occasionally in healthy individuals (12). The cutoff values were 10 mg/L with a specificity of 99% (624 of 632 healthy persons had levels less than 10 mg/L) (13). Therefore, t	CRP levels ranged from 0 to 123.6 mg/L with a mean level of 9.4 ± 2.7 mg/L. The positive rate of serum CRP (≥10 mg/L) in the pts was 33%		Not reported			Clinical pathological characteristics, IL-1β, IL-6 and IL-1ra in ca tissue and normal mucosa	NA	A P <0.05 was considered significant.	Results presented as means ± SE,subjected to nonparametric Mann–Whitney U test or two-way ANOVA for repeated measures on time. Correlations were analyzed by Spearman’s coefficient analysis. Contingency tables were analyzed using Fisher’s exact probably	Yes. No reference to Tx	C-reactive protein as a prognostic variable that reflects uncontrolled up-regulation of the IL-1-IL-6 network system in colorectal carcinoma
20	Gerhardt,T.;Milz,S.;Schepke,M.;Feldmann,G.;Wolff,M.;Sauerbruch,T.;Dumoulin,F. L.	2006	Retrospective, No CG	0.6	SA	98	0	Cholangicarcinoma	Different stages	a retrospective analysis of 98 consecutive patients with perihilar cholangiocarcinoma within a period of 5 years in order to identify the most relevant predictors of outcome.	In univariate analysis, low Bismuth stage, low CRP and surgical resection correlated significantly with better survival. In the multivariate analysis, only surgical resection (P = 0.029) and CRP (P = 0.005) were found to be independently predictive of su	Not reported	CRP> or <12 mg/L	median of 8.4 mg/L (range 0.06-207)		85 of 98 (86.7%) pts had deceased with a median survival of 8.8 (0.8-55.1) mo.16 pts were alive with a median follow-up of 12.3 (1.4-71.7) mo. The Kaplan-Meier estimated overall median survival was 10.5 (95% CI: 8.4-12.6) mo			CA19-9, PDT (yes/np), Chemotherapy (yes/No), History of WL (Yes/No), PT, Bilirubin, Bismuth type	CRP, Surgical resection.	A P<0.05 was considered statistically significant.	Cox’s proportional hazards regression analysis to detect prognostic factors. Survival analysis using Kaplan-Meier method and comparisons made by log rank test. The Mann-Whitney rank sum test used for inter-group comparisons.	no	C-reactive protein is a prognostic indicator in patients with perihilar cholangiocarcinoma	retrospective analysis, possible biases: selection for surgery (pts are probably in better shape in the group who underwent surgery)		In the univariate analysis: CRP HR 1.007 (90% CI 1.003-1.011) but p=0.002
21	Casamassima,A.;Picciariello,M.;Quaranta,M.;Berardino,R.;Ranieri,C.;Paradiso,A.;Lorusso,V.;Guida,M.	2005	Retrospective, No CG	0.6	SA	110	0	Renal cell carcinoma	metastatic, tx with IL-2	In pts with metastatic renal cell carcinoma treated with low dose subcutaneous IL-2 based immunotherapy, we evaluated a panel of biohumoral and clinical parameters before treatment to verify their correlation with clinical outcome	On univariate analysis good PS (p<0.0000), prior nephrectomy (p< 0.0001), DFI longer than 12 mo (p< 0.0003), bone disease site (p<0.0013), a low number of metastatic sites (p<0.0449), N albumin (p<0.0001), low/N fibrinogen (p<0.0140), low/N LDH (p<0.0430)	rate immunonephelometric technique on an Analyzer Protein System (Beckman-Coulter, Chaska, Minnesota)	CRP < vs > 0.8 mg/dl (normal less than 0.8)	Mean value CRP not reported. Low/Normal CRP found in 42% of pts. High levels found in 58% of pts		Median survival was 12 mo (P & CR 33, SD 14 and progression 7). OR was 24% for a P & CR, 37% for SD and 39% for progression			total circulating lymphocytes < or > 1,200/mm3 (N 1,200 to 3,200), albumin < vs > 3.7 mg/dl (N 3.7 to 5.1), LDH< vs >500 U/l (N 250 to 500), fibrinogen < vs >400 mg/dl (N 200 to 400), and ESR < vs >20 mm/h (N<20). Clinical parameters: ECOG PS 0/1 vs >1,	CRP, Fibrinogen, albumin. Look into results again. CRP the strongest predictor of all	P<0.05 considered as statistically significant	Survival analysis: Kaplan-Meier with log rank test (significance at p<0.05). Chi-square test to compare levels of biohumoral parameters (normal vs abnormal) with respect to the clinical response. Comparison between groups for response rate used Fisher’s e	No	C-reactive protein: A biomarker of survival in patients with metastatic renal cell carcinoma treated with subcutaneous interleukin-2 based immunotherapy	Retrospective
22	Fearon,K. C.;Voss,A. C.;Hustead,D. S.	2006	Restrospective analysis of prevoius studies	0.6	SA	170	0	Pancreatic	Unresectable	To evaluate in a homogeneous cohort of pts with ca the role of WL, low food intake, and the presence of systemic inflammation in a multiple-factor profile of cachexia which aimed to reflect patients’ adverse function and survival duration. The potential i	Multifactor profile of cachexia includes: WL ≥10% from preillness usual weight, plus food intake ≤1500 kcal/d, plus a CRP conc. <10 mg/L. Analyses compare categories for the 3-factor profile, ≥2-factor profile, and degree of WL alone. Analysis of cx sever	immunoturbidometric assay (Abbott Laboratories,Maidenhead, UK)	CRP was ≥10 mg/L= Presence of systemic inflammation	Not reported		N=148 for survival analysis. Survival time in days from the starting point of study baseline was examined. There were 15 censored observations: 1 subject with an unknown date of death, 1 subject lost to followup, and 13 subjects still alive at 6 mo after			Caloric intake, WL, QLQ-C30, KPS, Physical function, Dyspnea, Fatigue	For pts with localized ds, the 3-factor cachexia profile carried strong prognostic value. For pts with mets ds, CRP and CA19-9 that individually were significant prognostic indicators. Although a multidimensional view of cachexia would appear to be import		Age, total caloric intake, and EQ-5DVAS analyzed with 2-sample t test, all remaining variables were analyzed with the Wilcoxon’s rank-sum test. A 3-factor analysis of variance model was used to examine effects of factors that make up the 3-factor cachexia	yes	Definition of cancer cachexia: Effect of weight loss, reduced food intake, and systemic inflammation on functional status and prognosis	#pts with BMI>30 were excluded. That does not mean that they are not suffering from wasting. # only pts that had data for the 3 factors were included in this analysis: possible selection biais # use of diaries for calory counting: very subjective		##Patients were originally recruited to a multicenter RCT (n=200) of 2 oral nutritional supplements; reported previously. # Fearon KC et al. Effect of a protein and energy dense n–3 fatty acid enriched oral supplement on loss of weight and lean tissue in	Not sure whether to include the study. There is no analysis that includes only CRP/ survival!
23	Deichmann M;Kahle B;Moser K;Wacker J;Wust K	2004	Prospective Crossectional, with CG	0.719	SA	91	125 (pts with melanona non stage IV)	Melanoma	Stage IV	We measured LDH in a consecutive series of 91 pts with 1st diagnosis of AJCC stage IV melanoma in comparison to 125 pts staying in AJCC stages I, II or III. In parallel, we also measured CRP	Serum CRP was markedly elevated in patients entering AJCC stage IV melanoma (P=0.001), whereas LDH was not (P=0.785); The AUC analysis confirms that LDH (AUC=0.491; 95% CI (0.410, 0.581) did not discriminate significantly (P=0.823), whereas CRP did for	rate immunonephelometric technique on a protein system analyser (BN2 Array; Dode-Behring, Munich, Germany).	use different cut-off points for analysis purposes	Not reported		No survival analysis	Choosing a cutoff point of 3.0 mg/L, CRP yielded a sensitivity of 77% together with a specificity of 90% in diagnosing AJCC stage IV entry	Choosing a cutoff point of 3.0 mg/L, CRP yielded a sensitivity of 77% together with a specificity of 90% in diagnosing AJCC stage IV entry	LDH	CRP>LDH for 1st diagnosing stage IV melanoma	a P-value<0.05 was considered significant	Distributions of the parameters by median values and quartiles were compared by Fisher’s exact test (sex) and the Mann–Whitney test (age, LDH, CRP). We report two-tailed statistics throughout. Sensitivity and specificity were analyzed by the areas under t	No	Diagnosing melanoma patients entering American Joint Committee on Cancer stage IV, C-reactive protein in serum is superior to lactate dehydrogenase.			AUC and ROC well explained. Can be used for analysis of data in the review
24	Guillem,P.;Triboulet,J. P.	2005	Prospective Longitudinal, with CG	0.65	SA	67	20 (with benign esophageal pathology)	esophageal ca	Different stages	To evaluate prognostic significance of pretreatment CRP levels in terms of patient survival and prediction of the response to chemoradiotherapy	Pts with a partial or complete response were considered to be responders whereas non-responders experienced disease stabilization or progression. Mean CRP in responders < non responders: 9.6 ± 10.3 vs 32.2 ± 54.6 mg/L (P = 0.105). 6/17 responders (35.3%)	automatic nephelometer (BNII, Dade Behring; Marburg, Germany)	<6mg/L considered as normal by the manufacturer	16.4±27.5 mg/L vs 5.4±3.5 (p=0.08) in pts with benign esophageal pathology 35/67 had levels>6mg/L vs 5/20 (52.2% for cancer vs 25% for benign)		OS was longer in pts with low CRP as compared with pts with high levels but no statistical significance (P = 0.061). DFS different between the 2 groups (P = 0.016).	Not calculated	Not calculated	TNM	No correlation between CRP levels and any of following parameters: age, sex, ca histological type, ca localization, invasion depth (T stage), LN involvement (N stage) and metastatic spread (M stage)	Statistical significance was defined as P < 0.05	Data are expressed as mean ± std unless otherwise stated. Differences between groups were determined using Mann–Whitney U, χ2 or Fisher’s exact tests depending on variables. Survival analysis by Kaplan-Meier. Cox’s proportional hazards model used to asses	No	Elevated serum levels of C-reactive protein are indicative of a poor prognosis in patients with esophageal cancer
25	Geissbuhler,P.;Mermillod,B.;Rapin,C. -H	2000	Prospective, Longitudinal, No CG	0.75	SA	161	0	cancer	palliative care pts	Check, in a prospective study, the relationship between an elevated serum B12 and an earlier death, and if that were the case, if it predicted death independently of PINI	In UA, PINI and its 4 components predicted length of survival, as were other variables (i.e., B12, leukocytes, liver problems, and age). Of all these variables, CRP and PINI had the greatest and same power of discrimination. For this reason, CRP was chos	nephelometry (array protein assay, Beckmann)	Not reported	Not reported		Survival=from day one in study until death (from any cause) or date of last contact. The global median survival time was 45 days (CI 95%: 32–56 days)	Not calculated	Not calculated	Vit B12 ; PINI (Alb,pre-alb.,α 1-acid glycoprotein acid), folate, leukocytes, Hb, ceat, bilirubin, ALT, AST	No difference between CRP and PINI (r= 0.96). CRP and Vit B12 as an index log CRP HR 1.23 (1.11-1.36) log B12 HR 1.20 (1.03-1.	Not reported	Survival probability was calculated using the Kaplan-Meier technique. CI for survival probabilities at a given time were calculated according to Dorey & Korn, using Rothman- Wilson upper limit & the Simon-Lee lower limit. Survival curves compared using th	No	Elevated serum vitamin B12 levels associated with CRP as a predictive factor of mortality in palliative care cancer patients: A prospective study over five years	No reports on cdt of CRP measurements		Very nice statistical references. Go back to them when analysisng data and writing paper
26	Deans,D. A. C.;Wigmore,S. J.;Gilmour,H.;Paterson-Brown,S.;Ross,J. A.;Fearon,K. C. H.	2006	prospective longitudinal with healthy controls	0.7	SA	56; Histology of 3 patients lost	22 healthy	Gastrosophageal cancer	different stages; Non-operable pts excluded	To investigate the role of tumor tissue in genesis of systemic inflammation in ca pts, we measured cytokine (IL-1b, IL-6, IL-8, and TNF-α) mRNA and [protein] in tumor tissue collected from pts with GE ca and tissue from healthy controls and related these	Pts had significantly ↑ [APPs] compared with healthy controls; CRP mean 4 mg/L (range 2-16) (P<0.001, Mann–Whitney U-test), haptoglobin (P<0.001), and α1-antichymotrypsin (P<0.001). There was no ≠ in [ ] of the negative APR; albumin (P=0.242) or transferr	immunoturbidimetric assay (Abbott TDX, Abbott Laboratories, Maidenhead, UK)	>10mg/L defined as presence of APR	CRP mean 4 mg/L (range 2-16)		10 (18%) pts had a serum [CRP] >10mg/L, which was associated with reduced survival duration (P=0.031, log-rank test): CRP >10 mg/L (median survival 509 days) vs CRP<10 mg/L (median survival> 900 days); P=0.031, log-rank test	Not calculated	Not calculated	Albumin, haptoglobin, α1-antichymotrypsin, transferrin, levels of cytokines in serum and tumor tissue	CRP	A P-value ≤ 0.05 was considered statistically significant.	Comparisons between groups of continuous variables were made by the Mann–Whitney U-test. Categorical variables were compared by Fisher’s exact test. Correlations between continuous variables were assessed by Spearman’s rank correlation coefficient. Surviv	Yes	Elevated tumour interleukin-1 beta is associated with systemic inflammation: a marker of reduced survival in gastro-oesophageal cancer
27	Shimada,H.;Nabeya,Y.;Okazumi,S. -I;Matsubara,H.;Shiratori,T.;Aoki,T.;Sugaya,M.;Miyazawa,Y.;Hayashi,H.;Miyazaki,S. -I;Ochiai,T.	2003	prospective, longitudinal, No CG	0.65	SA	150	0	esophageal ca	Different stages, pre-op	Determine the clinicopathological and prognostic significance of CRP levels in esophageal cancer patients pre-operatively	While no correlation was found between [CRP] and either gender (P=0.377) or distant metastasis (P=0.563), [CRP] were ↑ in elderly pts (P=0.094) and pts with nodal mets (P=0.092). [CRP] significantly ↑ in pts with deep tumors (P=0.023) and those with advan	The serum CRP levels were measured with a Latex CRP immunodetection kit (CRPLATEX‘‘ SEIKEN’’, Tokyo, Japan).	The cut-off values were 1.0 mg/dl with a specificity of 99%	[CRP] for 115 pts (77%) were < 1.0 mg/dl (low CRP group, 0.23±0.22 mg/dl) and [CRP] for 35 pts (23%) were >1.0 mg/dl (high CRP group, 3.47±3.10 mg/dl). High [ ] of >10 mg/dl found in 4 pts		by univariate analysis CRP<1mg/dL 5-year survival rate 44.1 CRP>1mg/dl 5-year survival rate 27.5	Not calculated	Not calculated	TNM	does not apply here	All P values were considered statistically significant if <0.05	Comparisons between unpaired groups made using Mann–Whitney U test. Survival probabilities calculated using Kaplan-Meier. Differences between groups using the logrank test. Fisher’s test used to determine differences between 2 groups. Multivariate anal	Yes, partly, no references to infections,..	Elevation of preoperative serum C-reactive protein level is related to poor prognosis in esophageal squamous cell carcinoma			Possible explanations for the malignant potential of the tumors with high serum CRP levels are as follows: (i) tumors with high CRP levels showed resistance to chemotherapy (ii) over-expression of IL-6 increases the anti-apoptotic activity and tum
28	Canna,K.;McMillan,D. C.;McKee,R. F.;McNicol,A. -M;Horgan,P. G.;McArdle,C. S.	2004	Prospective, Longitudinal NoCG	0.65	SA	147	0	Colorectal cancer	Curative, Duke's stage B &C	Assess whether or not an elevated [CRP] has prognostic value independent of conventional clinico-pathological criteria in pts undergoing potentially curative resection for colorectal ca	On UA, increased age (P<0.001), sex (P<0.05), Dukes’ stage (P<0.001), elevated [CRP] (P<0.001) and venous invasion (P<0.05) were associated with poor cancer-specific survival. On MA, age (HR 1.97, 95% CI 1.21– 3.23, P=0.008), Dukes stage (HR 5.47, 95%	Not reported	CRP ≤ or > 10mg/L	Not reported		Not reported. Minimum follow-up was 24 mo; Median follow-up of survivors was 56 mo. During this period 45 pts died, 31 pts of their ca and 14 of intercurrent disease	Not calculated	Not calculated	Dukes staging, albumin	Both Dukes’ stage and [CRP] were independently associated with ca-specific survival. When [CRP] were combined with Dukes’ stage to form a new prognostic score, the combined score improved the prediction of ca-specific survival	To remove a variable from the model, the corresponding P-value had to be greater than 0.10.	Comparisons between groups carried out using contingency table analysis (w2). Grouping of the variables age, albumin and CRP was carried out using standard thresholds. Survival (cancer-specific) analysis was performed using the Cox proportional hazard m	yes. Limited though	Evaluation of a cumulative prognostic score based on the systemic inflammatory response in patients undergoing potentially curative surgery for colorectal cancer
29	McMillan DC;Crozier JE;Canna K;Angerson WJ;McArdle CS	2007	Prospective Longitudinal, No CG	0.75	SA	316	0	Colorectal cancer	Different stages, pre-op	Examine value of combination of an elevated CRP and hypoalbuminemia (GPS) in predicting cancer specific survival after resection for colon and rectal cancer	On univariate analysis, modified GPS (p<0.001) was significantly associated with overall and cancer-specific survival. Predictive value of mGPS in pts undergoing resection for Dukes stage B colorectal cancer: 21 pts died of their ca and a further 25 patie	Routine laboratory measurements ?	>10mg/L	Not calculated. 131 (41%) pts had ↑ [CRP] (>10 mg/l). 54 (17%) had hypoalbuminemia. Of the 54 pts with hypoalbuminemia, 38 (70%) had ↑ [CRP] . A GPS of 1 (n=109) mainly due to ↑ [CRP]. Remainder due to hypoalbuminemia.		Not calculated. 3 year survival rate calculated only depending on other factors. The minimum follow-up was 22 mo; the median follow-up of the survivors was 55 months. During this period, 70 pts died of their cancer and a further 47 pts died of intercurre	Not calculated	Not calculated	Albumin	mGPS	Not specified	Associations between GPS and other variables assessed using contingency table analysis with x2 test for trend. Univariate survival analysis was performed using the Kaplan–Meier method with the log-rank test. Multivariate survival analysis and calculation	yes	Evaluation of an inflammation-based prognostic score (GPS) in patients undergoing resection for colon and rectal cancer.
30	Al Murri,A. M.;Bartlett,J. M. S.;Canney,P. A.;Doughty,J. C.;Wilson,C.;McMillan,D. C.	2006	prospective, longitudinal, No CG	0.6	SA	96	0	Breat cancer	metastatic	Examine the relationship between the GPS and survival in pts with metastatic breast cancer	The majority of pts had CRP (53%) and albumin (94%) [ ] in the normal range; GPS was ↑ in 47% of pts. Of the 6 pts with hypoalbuminemia, all had ↑ [CRP]. On univariate analysis, a ↑ [CRP] (P=0.01), hypoalbuminemia (P=0.05), GPS (P=0.001) and tx (P=0.05) w	Routine laboratory measurements of CRP and albumin [ ] were carried out. The coefficient of variation was < 5% as established by routine quality control procedures. Limit of detection of the assay is [CRP] < 6mg/L	>10mg/L	Not reported		Minimum follow-up was 7 mo; Median follow-up of the survivors was 16 mo. During this period, 51 patients died of their cancer. The median survival was 24 mo, 13 and 1 mo for a GPS of 0, 1 and 2, respectively	Not calculated	Not calculated	Albumin	CRP, then GPS	Not specified	Survival (cancer-specific) analysis performed using the Cox proportional hazard model. Multivariate survival analysis was performed using a stepwise backward procedure. To remove a variable from the model, the corresponding P-value had to be greater than	Yes; partly	Evaluation of an inflammation-based prognostic score (GPS) in patients with metastatic breast cancer	Study might suffer from selection biais: Pts who had a measurement of CRP and albumin undertaken were included in the study
31	Crumley,A. B. C.;McMillan,D. C.;McKernan,M.;McDonald,A. C.;Stuart,R. C.	2006	Prospective, longitudinal, No CG	0.6	SA	258	0	Gastrosophageal cancer	Inoperable	Assess relationship between GPS and survival in pts with inoperable gastro-esophageal cancer	The majority of pts had an abnormal GPS. Of the 52 pts with hypoalbuminemia, 45 (86%) had ↑ [CRP]. On univariate analysis, tumor site (P=0.05), stage (P=0.001), alkaline phosphatase (P=0.05), GPS (P=0.001) and tx (P=0.001) were significant predictors of c	Routine laboratory measurements of CRP and albumin [ ] were carried out. The coefficient of variation was < 5% as established by routine quality control procedures. Limit of detection of the assay is [CRP] < 6mg/L	>10mg/L	Not specified		The minimum follow-up was 6 mo or until death; median follow-up of survivors was 12 mo. During this period, 211 (82%) pts died: 202 pts of their cancer and 9 of intercurrent ds 12-month cancer-specific survival in pts with stage I/II disease	Not calculated	Not calculated	Albumin, alkaline phosphatase, GPS	GPS	Not specified	Data are presented as median and 95% CI. Univariate survival analysis was performed using Kaplan–Meier method with logrank test. Multivariate survival analysis and calculation of hazard ratios (HR) performed using a Cox regression model including all cova	Yes	Evaluation of an inflammation-based prognostic score in patients with inoperable gastro-oesophageal cancer	I would have line to see an analysis with just CRP for survival
32	Glen,P.;Jamieson,N. B.;McMillan,D. C.;Carter,R.;Imrie,C. W.;McKay,C. J.	2006	Prospective, longitudinal, No CG	0.65	SA	187	0	Pancreatic ductal adk	Inoperable	Assess the value of GPS in predicting survival in pts with inoperable pancreatic ductal adenocarcinoma	On univariate analysis, age (p< 0.01), TNM stage (p< 0.001) and GPS (p< 0.001) were significant predictors of survival. On multivariate survival analysis, stratified for bypass procedure, age (HR 1.53, 95% CI 1.12–2.10, p = 0.008), TNM stage (HR 1.70, 95%	Routine laboratory measurements of CRP, Limit of detection of CRP assay was < 5 mg/l. The coefficients of variation of these methods, over the range of measurements, were less than 5% as established by routine quality control	>10mg/L	Not calculated 64% had ↑ [CRP] and 33% had hypoalbuminemia. Of the 62 pts with hypoalbuminemia, 51 (82%) had ↑ [CRP]		In all, 181 (97%) pts died during follow-up period. Median survival was 4.6 (95% CI 3.7–5.5) mo and 17% of pts were alive at 12 mo	Not calculated	Not calculated	Albumin, GPS,	age, TNM, GPS independent prognostic indicators of survival on multivariate analysis	Not specified	Data are presented as median and 95% CI. Grouping of the variables age, tumor stage, tumor site, tumor size and bilirubin was carried out using standard thresholds. Univariate survival analysis was performed using the Kaplan-Meier method. Multivariate su	Yes; Partly	Evaluation of an inflammation-based prognostic score in patients with inoperable pancreatic cancer	No CRP analysis on its own		Mk by which a systemic inflammatory response impacts on cancer-specific survival in advanced ca are still not well defined. However, it is known that as part of the systemic inflammatory response to the tumor there is a release of proinflammatory ckand gr
33	Ramsey S;Lamb GW;Aitchison M;Graham J;McMillan DC	2007	Prospective, longitudinal, No CG	0.7	SA	119	0	Renal cell carcinoma	Metastatic	Examine the value of GPS, compared with established scoring systems, for predicting cancer-specific survival in pts with metastatic renal cancer	*On multivariate analysis of significant individual factors, only calcium (HR, 3.21; 95% CI, 1.51–6.83; P=.002), WCC (HR, 1.66; 95% CI, 1.17–2.35; P=.004), albumin (HR, 2.63; 95% CI, 1.38–5.03; P=.003), and CRP (HR, 2.85; 95% CI; 1.49–5.45; P=.002) were a	Not reported	>10mg/l	Not reported		The minimum follow-up of pts was 5 mo, the median follow-up of all pts was 10 mo, and the median follow-up of the survivors was 15 mo. During this period, 78 pts died of their cancer, and the median survival was 8 months * An increasing GPS was associat	Not calculated (Maybe ROC curve?)	Not calculated (Maybe ROC curve?)	GPS, MSKCC, MRCCPS, other clinicopathologic and lab. parameters	CRP on univariate analysis, followed by cancer then GPS	Not specified	Comparisons between groups of pts: contingency table (x2) analysis. Grouping of laboratory variables LDH, Hb, calcium, WCC, neutrophil count, lymphocyte count, albumin, and CRP: standard thresholds. Survival (cancer-specific) analysis performed using a Co	No	Evaluation of an inflammation-based prognostic score in patients with metastatic renal cancer.			From Table 2 (univariate analysis HR prediction for CRP is higher than any of the other factors, followed by Calcium then GPS, then MSKCC then MRCCPS
34	Forrest,L. M.;McMillan,D. C.;McArdle,C. S.;Angerson,W. J.;Dunlop,D. J.	2003	Prospective, longitudinal, No CG	0.6	SA	161	0	NSCLC	Inoperable	Assess value of combining CRP and recognized prognostic factors as stage, performance status and hypoalbuminemia to form new prognostic scores for pts with inoperable NSCLC	On univariate survival analysis, stage (P<0.05), tumor type (P<0.01), PS (P<0.001), WCC (P<0.01), albumin (P<0.001) and CRP (P<0.01) were significant predictors of survival. On multivariate survival analysis all these variables, except WCC remained indepe	Routine laboratory measurements. Coefficient of variation for these methods, over the range of measurement, was < 5% as established by routine quality control procedures	≤10/>10mg/L	Not specified. 80% had an ↑ [CRP]		73% of patients died during the follow-up period. CRP≤10mg/L median survival= 16.4 (11.0-21.7); CRP>10mg/L median survival= 7.1 (4.9-9.3) p=.003	Not calculated	Not calculated	ECOG, Albumin, Stage, other laboratory parameters	GPS>CRP/ECOG and stage/ECOG	Not specified	Data are presented as median and range. Grouping of the variables age, tumor type, PS (ECOG), Hb, WCC and albumin carried using standard thresholds. [CRP] 10/>10mg/L. Prognostic scores constructed by assigning one point for each of the following criteria:	No	Evaluation of cumulative prognostic scores based on the systemic inflammatory response in patients with inoperable non-small-cell lung cancer	Some of the data was collected restrospectively. No HR for CRP alone
35	Read,J. A.;Choy,S. T. B.;Beale,P. J.;Clarke,S. J.	2006	Prospective, longitudinal, No CG	0.6	SA	51	0	Colorectal cancer	advanced (Stage IV)	Evaluate these various novel prognostic factors including nutritional and inflammatory status in patients with advanced colorectal ca receiving palliative treatment	33/48 pts (69%) had ↑CRP (>10 mg/l with a median of 21.1 mg/L), and 7 pts (15%) had both a CRP of >10 mg/l and hypoalbuminemia (<35 g/l). A significant positive correlation was found between PGSGA score and CRP (P = 0.003; r = 0.430). Univariate analysis,	Not reported	>10mg/L	median 21.1mg/L (range 1.1-285)		Median survival was 9.7 mo (range 0.8-21.8)	Not calculated	Not calculated	gender, age, extent of prior therapy, extent of disease, PS, liver function, various parameters reflecting nutritional status, [hb]	type of tx, PS, GPS, and SAP are important predictors of survival in ACRC	P<0.05 was regarded as significant	Median values were recorded because data were not normally distributed. Survival defined as interval in months between initial assessment and death. Kaplan-Meier method used to calculate survival. A univariate analysis performed on selected variables thou	No	Evaluation of nutritional and inflammatory status of advanced colorectal cancer patients and its correlation with survival
36	Deans,C.;Rose-Zerilli,M.;Wigmore,S.;Ross,J.;Howell,M.;Jackson,A.;Grimble,R.;Fearon,K.	2007	Prospective, Longitudinal with Control group	0.7	SA	203	266 (healthy C for genotyping)	Gastrosophageal cancer	Different stages; Newly diagnosed	Examine relationship between cytokine polymorphisms (IL-1β 511, IL-6 174, IL-10 1082, TNFα 308 and LTα +252) and serum [cytokine], serum [CRP] and survival duration among newly diagnosed pts with gastro-esophageal ca	Possession of more than one of these genotypes (IL-6 CC, IL-10 GG and TNFα AA) resulted in a cumulative reduction in survival duration. This may relate to an increased magnitude of systemic inflammatory response or to some other unknown mechanism, but cle	immunoturbidimetric assay (Abbott TDX, Abbott Laboratories, Maidenhead, UK)	>10mg/L considered as evidence of APR	41 % pts had ↑ APPR (CRP > 10 mg/l). Mean value varied depending on the genotype: - IL-6 CC associated with significantly ↑ [CRP] vs GC and GG genotypes [median 13 mg/l (range 4-35 mg/l) vs median 6 mg/l (range 2-22 mg/l)] (P = .03, Mann-Whitney U te		Defined as time from histological diagnosis to death. 82 (41 %) pts had ↑ [CRP] (CRP > 10 mg/l) at time of diagnosis, associated with a significantly ↓ survival; CRP < 10 mg/l: median survival 550 days vs CRP > 10 mg/l: median survival 217 days (P < .001;	Not calculated	Not calculated	sTNF-R	Not relevant	A P value< .05 was considered statistically significant. Significant P values were corrected for multiple comparisons using Bonferroni correction	Comparisons between groups of continuous variables made by the Mann-Whitney U test. Categorical variables compared by x2 test. Correlations between continuous variables were assessed by Spearman rank correlation coefficient. Survival between groups analyz	yes	Host cytokine genotype is related to adverse prognosis and systemic inflammation in gastro-oesophageal cancer
37	Hannisdal,E.;Tveit,K. M.;Theodorsen,L.;Host,H.	1994	Prospective, longitudinal, No CG (retrospective gp used as a control)	0.55	SA	100	0	rectal carcinomas	recurrence with ot without metastatic	Investigate whether there is a relationship between some lab parameters are of predictive value in recurrent rectal cancer	Univariate analysis: The 2 strongest predictors in both series were LD and ESR. In the prospective gp, CEA, fibrinogen, CRP, α1& α2 globulin, haptoglobin & granulocyte count correlated with survival. Multivariate analysis: In the prospective gp, Liver and	nephelometry (TURBOX analyser systems from Orion Diagnostica, Espoo, Finland)	>10mg/L	Not reported		12 mo for the prospective gp, 13 mon for the retrospective gp	Not calculated	Not calculated	18 variable were studies in survival analysis in both series: sex, age, BMI, Duke's stage, relapse free-interval, presence od metastatic, lung and liver metastatic, ESR, Hb, Leukocytes and thrombocytes counts, ALAT, ALP, GT, LD, creatinine, albumine. In t		Not reported	Mann-Whitney test used to comparee the distribution of age and blood tests in pts with or without metastatic (Non-parametric). Spearsman correlation coefficient for different blood tests comparisons. Multiple linear regression to study which blood paramet	Yes	Host markers and prognosis in recurrent rectal carcinomas treated with radiotherapy	CRP was not included in the prognostic imdex because it was not available for the retrospective group
38	Nozoe,T.;Korenaga,D.;Futatsugi,M.;Saeki,H.;Maehara,Y.;Sugimachi,K.	2003	Prospective, longitudinal, No CG	0.6	SA	37	0	squamous cell carcinoma of the esophagus	Different stages (T2, T3, T4)	Investigate immunohistochemically whether CRP is expressed in esophageal squamous cell carcinoma and elucidated its biological significance as a marker of malignant potential	Preoperative [CRP] was measured in 21 pts. Preoperative [CRP] ↑ found in 5/8 (62.5%) pts with + SCCs CRP immunostaining and 2/13 (15.4%) pts with - SCCs CRP immunostaining (P= 0.026). 1-, 3-, and 5-year survival rates in pts with esophageal SCCs expressin	Serum CRP was measured by latex photometric immunoassay using CRP-L kit (Yatoron Co., Ltd, Tokyo, Japan). CRP levels ranging from 0 to 5 mg/l are normal in this assay	[CRP]> 5 mg/L considered as a positive elevation	Not reported		Not reported	Not calculated	Not calculated	CRP immunostaining, TNM staging, sex, age depth og tumor, LN metastatic, Lymphatic invasion, venous invasion	See the results. No significant difference was observed with regard to sex, age, and location, histological differentiation, size and depth of the tumors. Regarding such pathological factors as LN mets, lymphatic invasion and venous invasion, although the	P < 0.05 considered as significant	Chi-square test and Student’s t-test used to compare clinicopathological data. Cumulative survival rates were calculated by Kaplan– Meier method and the survival curves were tested by Mantel–Cox method. Multivariate analysis for survival was calculated	No	Immunohistochemical expression of C-reactive protein in squamous cell carcinoma of the esophagus - Significance as a tumor marker	Small sample size, also reference to#1. Could be useful to measure the mRNS levels of CRP in the tumor cells
39	Ito,K.;Asano,T.;Yoshii,H.;Satoh,A.;Sumitomo,M.;Hayakawa,M.	2006	Retrospective, No CG	0.55	SA	178	0	Renal cell carcinoma	Different stages	To evaluate whether RCC recurrence and prognosis for pts with RCC are similarly impacted by CRP ↑ and thrombocytosis, and whether they are predictors of recurrence and prognosis	Pts with thrombocytosis and pts with CRP ≥1.0 mg/dL had larger tumors, ↑ pathological T stages, ↑ % of LN mets and distant mets, ↑ histological grades and ↑ % of microvx invasion than did pts without THC and pts with CRP <1.0 mg/dL, respectively. Preop CR	Not reported	>10mg/L	29.8% pts had preop CRP>1.mg/dl. Mean preop CRP 2.1±0.3 mg/dL (range 0.3-20.7) (n=178). Pts with thrombocytosis, CRP value 7.4±1.0 mg/dL (n=27). Pts without thrombocytosis, CRP value 1.2±0.2 mg/dL (n=151). P<0.0001		Not reported	Not calculated	Not calculated	Platelets count, clinicopathological parameters, age, sex, side of tumor location	CRP level predicted survival in pts with RCC more than platelet count did	P< 0.05 was considered statistically significant	Results are presented as the mean ± standard error (SE). Variables of different groups were compared using Mann–Whitney U-test. Categorical data analyzed by chi-squared test. Correlation between variables analyzed using Spearman’s rank correlation coeffic	No	Impact of thrombocytosis and C-reactive protein elevation on the prognosis for patients with renal cell carcinoma	Retrospective. Pts were selected on the basis whether they had CRP and platelet count done: selection bias
40	Komai,Y.;Saito,K.;Sakai,K.;Morimoto,S.	2007	Prospective, Longitudunal, No CG	0.65	SA	101	0	Renal cell carcinoma	localized (pT1-T3 N0M0)	To evaluate the value of preop serum CRP level in the prognosis of pts with localized renal cell carcinoma	15 of 101 (15%) died from ca. CRP ↑ in 12. In 26 pts with ↑ CRP, 12 (46%) died from ca vs 3/75 (4%) with a ‘normal’ CRP. 5- and 10-year DSS rates of pts with ↑CRP (75% and 30%, respectively) were significantly worse than pts with ‘normal’ CRP (both 93%, P	latex agglutination using the CRP-L kit (Mitsubishi Kagaku Iatron Co. Ltd, Tokyo, Japan). Normal values provided by the manufacturer were < 0.5 mg/dL	> 0.5 mg/dL considered as the ‘high CRP’ group	Not reported. [CRP] high in 26 pts (26%) but not in 75 (74%).		Not reported. 5- and 10-year DSS rates for all patients were 90% and 68%, respectively	Not calculated	Not calculated	Clinicopathological staging, Hb	CRP, pT staging for both DSS and RFS	p<0.05 statistically significant	Kaplan–Meier method was used to determine disease-specific survival (DSS) and recurrence-free survival (RFS) rates. DSS rates between the groups for each variable were compared using log-rank test. Several predictive variables were assessed in a Cox propo	Yes	Increased preoperative serum C-reactive protein level predicts a poor prognosis in patients with localized renal cell carcinoma
41	Naglieri,E.;Lopez,M.;Lelli,G.;Morelli,F.;Amodio,A.;di Tonno,P.;Gebbia,N.;Di Seri,M.;Concetta Chetri,M.;Rizzo,P.;Abbate,I.;Casamassima,A.;Paolo Selvaggi,F.;Colucci,G.	2002	Prospective, Longitudinal, No CG Phase II Multicenter clinical trial	0.6	SA	42	0	RCC	metastatic or locally advanced	Evaluate toxicity and efficacy of association between IL-2, IFN-α and medroxyprogesterone	Toxicity was mild: the main symptoms observed were fatigue and fever. Six CR (14%), five PR (12%), thirteen SD (31%) and seventeen PD (41%) were observed for an overall response rate of 26%. The only clinical factor that affected prognostic was PS: Pts wi	rate nephelometry, Beckman	upper limit of normal value < 0.8mg/dL	Not reported		The median OS for pts with objective response , SYNDROME and PD was 24 mo (range 5-41), 13 mo (6-13) and 5 mo (3-29) (p=0.0003)	Not calculated	Not calculated	Other prognostic factors examined (IL-6, Eosinophils, lymphocytes, monocytes, CD3, CD4, CD8, CD16, PS, DFI, # of metastatic)	Not relevant	Not specified	Survival measured from date of enrollement to date of death. Kaplan-Meier to estimate overall survival (OS) and progression-free survival (PFS). Log rank test to assess differences between curves. DFI= time from diagnosis to development of metastatic	No	Interleukin-2, interferon-a and medroxyprogesterone acetate in metastatic renal cell carcinoma
42	Broom J, Heys S.D.	1992	prospective, Longitudinal, No CG	0.6	SA	15	0	Renal cell carcinoma	metastatic	Role of CRP levels in serum as predictor of response to treatment with rIL-2	Baseline serum CRP levels, prior to treatment, were significantly lower in the responders (Range <2-8mg/L) when compared with non-responders (range 7.5-116mg/L) p= 0.004. The responding pts demonstrated significantly and grossly elevated CRP stimulation i	rate nephelometry (Beckman ICS analyser. The coeffeicient of variability is 4%. Lower limit of the assay is 2mg/L	>10mg/L	responders vs NR		Not evaluated	Not calculated	Not calculated	Site of metastatic	NA	Not reported	pts data grouped into responders (partial or complete) and NR (stasis or progression of disease) to treatment. The pre-treatment CRP levels were compared using Fischers exact test, and the time courses analysed with Mann-Whitney U test to compare mean va	No	Interleukin-2 therapy in cancer: identification of responders	Small sample size
43	Deichmann M;Benner A;Waldmann V;Bock M;Jackel A;Naher H	2000	Prospective, Longitudinal, with CG	0.8	A	74	36 healthy individual for IL-6 levels	Melanoma	advanced (Stage IV)	serum levels of IL-6 and CRP were assessed for indication of current disease progression in a consecutive series of 74 pts with stage IV melanoma following treatment.	Just before re-staging, IL-6, CRP and LDH levels were determined in 74 pts with stage IV malignant melanoma. All tested serum parameters were significantly elevated in progressive disease. Calculating sensitivities and specificities by logistic regression	rate immunonephelometric technique on a protein system analyser (BN2 Array; Dode-Behring, Munich, Germany).	0.5mg/dl	Not provided		NA	CRP 76% (58-87) IL-6 86% (70-94) LDH 73% (57-85)	CRP 88% (70-96) IL-6 78% (62-89) LDH 94% (79-98)	Age, gender, IL-6, LDH	LDH	Not reported	Sensitivity and specificity calculated by a logistic regression model where the gold standard is one of the covariates. Pairwise correlations between 2 parameters were described by spearsman's correlation coef. . 95% CI computed by Z-transformation. Ossib	No	Interleukin-6 and its surrogate C-reactive protein are useful serum markers for monitoring metastasized malignant melanoma.
44	McMillan,D. C.;Elahi,M. M.;Sattar,N.;Angerson,W. J.;Johnstone,J.;McArdle,C. S.	2001	Retrospective, No CG	0.55	SA	772	0	Colorectal, Gastric, Breast, Bronchogenic	Advanced	To assess the value of incidental measurement of [CRP] as a prognostic factor in a large cohort of pts with a variety of common solid tumors	On univariate analysis, there was, in each tumor type, a significant relationship between duration of survival and both log10 CRP and albumin [ ] (P≤0.0002). On multivariate analysis, in each tumor type, log10 CRP remained a significant independent predic	CRP measured by fluorescence polarization immunoassay using a TDX analyzer and reagents obtained from Abbott Laboratories (Abbott Park, IL). Limit of detection of assay is a [CRP] <5 mg/l. The coefficient of variation for these methods, over the range of	> 10mg/L	ranged from 14 to 38 mg/l		Median survival, from time of sampling, ranged from 478 days in colorectal ca pts to 60 days in pts with bronchogenic ca.	Not calculated	Not calculated	Age, sex, Albumin	On multivariate analysis, log10 CRP remained an independent predictor of survival in each tumor type (P≤0.0002). HR associated with a unit ↑ in log10 CRP varied from 1.5 in bronchogenic ca to 3.3 in colorectal ca. Albumin was a significant independent pre	Not reported	Survival analysis performed using Cox proportional hazard model with pts’ age, sex, and CRP and albumin [ ] as prognostic variables. The distribution of [CRP] was skewed, they were logarithmically transformed before analysis. [CRP] below the threshold o	No	Measurement of the systemic inflammatory response predicts cancer-specific and non-cancer survival in patients with cancer	Retrospective
45	Atzpodien,J.;Royston,P.;Wandert,T.;Reitz,M.	2003	Retrospective, Longitudinal, with different groups treatment groups	0.55	SA	425	0	Renal cell carcinoma	metastatic	Develop a comprehensive new prognostic system for metastatic renal carcinoma pts, by retrospective analysis. All patients were treated with outpatient immunotherapy comprising s.c. IL-2 and s.c. INF-a.	The following pretx risk factors were identified by univariate analysis: (1) ≥ 3 metastatic sites, (2) presence of liver, LN or bone mets, (3) neutrophil count ≥6500 cells ml/ml, (4) serum LDH ≥220/Ul, and (5) serum CRP (CRP) ≥11 mg/L. Cox regression anal	Not reported	<11 and ≥11mg/L	CRP<11mg/L: n=222pts; median survival=24mo; 5-year survival =23% CRP≥11mg/L: n=203pts; median survival=16mo; 5-year survival =9% 1 vs 2 Log rank p<0.001		Median survival time was 20+ mo (95% CI, 18-22; 5-year survival of 16%); 54 of 425 pts remain alive	Not calculated	Not calculated	Age, gender, LDH, metastatic, ESR, Hb, # of metastatic sites, Neutrophil count, Time from diagnosis	See results	Not reported	Survival measured from start of therapy to date of death or to last date known to be alive. Tx efficacy was assessed on an intention-to-treat basis: Kaplan–Meier method. Univariate risk factor analysis performed by log-rank test and multivariate analysis	Yes	Metastatic renal carcinoma comprehensive prognostic system	Retrospective, very selective group of pts		Using a multivariate risk model derived from the retrospective analysis of 425 pts with metastatic RCC, we categorized pts into 3 distinct risk groups based on the following 6 prognostic factors for poor survival: (1) neutrophil count ≥6500 cells/ml
46	DE MELLO J;L,STRUTHERS;R,TURNER;COOPER,E. H.;GILES,G. R.;AL,ET	1983	Prospective longitudinal with controls	0.7	SA	200	73 Benign GI disease requiring endoscopy	Gastric and colorectal	Preop (all stages)	we discuss the combination of the preop measurement of serum CEA, APPR, gamma-glutamyl transferase, phosphohexose isomerase, pseudouridine as the database for a multivariate analysis to assess prognosis in GI pts with cancer or the probability that the pt	in gastric cancer pts, preop levels of CRP can help in the identification of pts with resectable tumor. The other pre-op biochemical variables do not give any further info on prognosis once stage and site are taken into account. In colorectal cancer, preo	Radial immunodiffusion using antisera and standards obtained from behringwerke, Marburg/Lahn, Germany	>20mg/L	Not reported		During follow up period, 75% pts with gastric cancer and 50% of pts with colorectal cancer have died	Go back to paper	Not calculated	Not calculated	CRP for gastric cancer, Dukes stage + ACT for colorectal cancer	<0.05 considered as statistically significant	Go bax to paper. Multivariate regression model was used to assess the effects of clinical and biochemical measurements on prognosis, Survival curves obtained using the method of Breslow. The residual method has been used to check the validity of the model	No	MULTI VARIATE ANALYSES AS AIDS TO DIAGNOSIS AND ASSESSMENT OF PROGNOSIS IN GASTRO INTESTINAL CANCER			Did not type the whole thing. Need to go back to paper
47	Inoue T;Hashimura T;Iwamura H;Takahashi T;Segawa T;Kakehi Y;Nakano T;Hiura M;Kanematsu A;Katsura Y;Katsura Y	2000	Retrospective without CG	0.55	SA	62	0	Renal cell carcinoma	different stages	A clinico-pathological study was performed retrospectively on 62 pts who underwent surgery for renal cell carcinoma to clarify the prognostic determinants for survival	Of the variables related to survival, presenting symptoms, CRP, ESR, ALP, tumor size, pathological tumor grade, infiltration pattern, pathological tumor stage, N and M classification were significant risk factors for survival by univariate analysis. Howev	Not reported	??? as negative or positive. What do they consider as positive or negative?. The cut-off not specified	Not reported		Survival= Interval from date of operation to deat. The median follow-up period was 32 mo. and the cause-specific survival rates at 1, 3 and 5 years were 86.7, 81.3, 81.3%, respectively. Of the 62 pts, 11 (17.7%) pts died of RCC and 2 (3.2%) pts died of un	Not calculated	Not calculated	Sex, age, tumor side, presenting symptoms, CRP, ESR, ALP, tumor size, ptm grade, tumor cell type, infiltration pattern, venous involvement, ptm stage, TNM classification	M classification was the most significant factor	<0.05 considered as statistically significant	Survival was calculated by kaplan-Meier's method and differences in survival were evaluated by means of a log-rank test. Significant laboratory and pathological factors were subjected to multivariate Cox's proportional hazards test by step-wise procedure	No	Multivariate analysis of prognostic determinants after surgery for renal cell carcinoma at Himeji National Hospital.	Retrospective. Badly written		I don't think it's a good study. Should be inadequate
48	Reichle A;Bross K;Vogt T;Bataille F;Wild P;Berand A;Krause SW;Andreesen R	2004	Retrospective from a prospectively collected data; Phase II trial	0.525	SA	40	0	Melanoma, soft tissue sarcoma	Advanced metastatic	A Phase II trial was initiated to analyze the activity of a continuously administered molecularly targeted tx regimen (see paper) combined with sequentially added angiostatic chemotx for pts with previously treated metastatic melanoma (n =19) or soft tiss	We compared PFS results: 1) pts with ↑ CRP(>10 mg/L) that ↑ or did not respond to pretx with pioglitazone and rofecoxib (3 pts with sarcoma + 3 pts with melanoma [Gp 1]); 2) pts who had initial CRP>10 mg/L and subsequently experienced a response to pr	Serum chemistry assay (Whatever that means)	>10mg/L	The mean CRP levels in Gp 1, Gp 2, and Gp 3 were 52 mg/L (range, 15–177 mg/L), 34 mg/L (range,13–142 mg/L), and 5.4 mg/L (range, 2.0–8.3 mg/L), respectively.		40/45 pts enrolled in study (intent-to-treat analysis) have died of disease, whereas 5 remain alive. The median overall survival duration was 4.1 mo (95% CI, 3.3–5.1mo) for pts with melanoma and 5.6 mo (95% CI, 4.4–6.2 mo) for pts with sarcoma. Among p	Not calculated	Not calculated	age, gender, ECOG, # of metastatic, others	CRP	Not reported	Time to a given event estimated using Kaplan–Meier method. Survival duration was calculated from the initiation of tx (intent-to-treat analysis) until death or until 9/22/03 (whichever came first). As part of our exploratory retrospective analysis of	Yes but not excluded from analysis	Pioglitazone and rofecoxib combined with angiostatically scheduled trofosfamide in the treatment of far-advanced melanoma and soft tissue sarcoma.	Small sample size, secondary analysis
49	Jones JM;McGonigle NC;McAnespie M;Cran GW;Graham AN	2006	Prospective, Longitdinal, No CG	0.25	I	93	0	Lung cancer	Different stages	Assess if preoperative plasma fibrinogen and serum CRP concentration were related to pTNM stage, tumour size and resectability of the tumor	Plasma [fibrinogen] (rs = 0.34, P = 0.001) and [CRP] (rs = 0.34, P = 0.001) were positively correlated with maximum pathological tumour size. A higher [fibrinogen] was associated with squamous cell carcinoma vs ADK (4.5±0.13 g/L versus 3.6±0.28 g/L; P = 0	Assessed using a particle-enhanced immunoturbidometric assay using anti-CRP antibodies coupled to latex microparticles (Roche Manheim Hipachi) with the assay being sensitive to a CRP concentration of ≥5 mg/L	Not reported	Not reported		Not calculated.	Not calculated	Not calculated	Fibrinogen	Fibrinogen≥ CRP	<0.05	Two-group comparisons performed using Mann—Whitney U test and Fisher’s exact test. Comparisons for pathological T stage used ANOVA or the Kruskal—Wallis test followed by post hoc testing at a level of 0.05. Associations between maximum tumor diameter, pla	No	Plasma fibrinogen and serum C-reactive protein are associated with non-small cell lung cancer.	Study methods not well described
50	Rashid,S. A.;O'Quigley,J.;Axon,A. T. R.;Cooper,E. H.	1982	Prospective, Longitudinal, No CG	0.55	SA	104	0	Gastric cancer	Preop (all stages)	Investigate the association between postoperative survival time and pre-treatment levels of CEA, albumin and 2 APPR (CRP, alpha1-antichymotrypsin (ACT), alpha1-acid glycoprotein (AGP))	The estimated median survival of pts with both raised CEA and ACT was only 5 weeks in contrast to 64 weeks for those with both proteins normal. An intermediary group with one of these proetiens raised and the other normal had an estimated median survival	Single radialimmunodiffusion assay using antisera and standards obtained from Behringwerke, Marburg, Germany and Seward Labs, London	Abnormal if >10mg/L	Not reported		the median survival time in the non-raised group was >40 weeks, compared with <12 weeks in the elevated group (p<0.01)	Not calculated	Not calculated	AGP, ACT, CEA	ACT> CRP =AGP	Not reported	diffrences in survival between groups defined according to the different serum levels as described by Peto et al. 1977. Go back to paper. Not detailed at all	No	Plasma protein profiles and prognosis in gastric cancer	Methods not well described
51	De Jong,K. P.;Hoedemakers,R. M. J.;Fidler,V.;Bijzet,J.;Limburg,P. C.;Peeters,P. M. J. G.;De Vries,E. G. E.;Slooff,M. J. H.	2004	Prospective Longitudinal, No CG	0.7	SA	24 PH + 9 laparotomy	0	colorectal	Metastatic to the liver	Compare the effect of partial hepatectomy (PH) and laparotomy on serum levels of growth factors and acute-phase proteins in patients with colorectal liver metastases and to correlate these levels with prognosis after PH	No differences were found in the clinicopathological characteristics of PH and laparotomy pts with the exception of the number of mets, blood loss and operation time. Response of SAA, CRP and IGF-I was lower in PH pts than in laparotomy pts (P < 0.02). PH	ELISA	Normal levels<2mg/L	AUC, see graphs		AUC, see graphs	Not calculated	Not calculated	IL-6, HGF, SAA, IGF-1	CRP=HGF	P<0.05 considered significant.	Comparisons were made on log-transformed data using Student’s t test, or the Mann-Whitney test, where appropriate. Clinicopathological characteristics were compared using Student’s t test, the chi-squared test or the Fisher exact test, where appropriate.	Yes, partly. Only references to infections	Portal and systemic serum growth factor and acute-phase response after laparotomy or partial hepatectomy in patients with colorectal liver metastases: A prognostic role for C-reactive protein and hepatocyte growth factor
52	Kulpa,J.;Stasik,Z.;Skolyszewski,J.;Wojcik,E.;Rychlik,U.;Pudelek,K.	2004	Prospective, Longitudinal, with CG	0.65	SA	33	40 healthy individuals as healthy controls	Larynx and pharynx squamous cell cancer	different stages	Evaluate potential usefulness of CYFRA 21-1, SCC-Ag and selected acute phase proteins as prognostic factors in head and neck cancer patients undergoing radiotherapy	CRP median value for T1-2: 5.0 (range 0.35-17.9) vs T3-4: 8.84 (range 0.9-75.2); p=0.0445. [CRP]>18mg/L had shorter survival. Multivariate analysis revealed that apart from tumor stage, elevated [ ] of SCC-Ag and or CRP are also independent, however non-s	Immunophelemtric technique using monoclonal ab, calibrators and BN II nephelometer of Dade Behring	Not reported	# 5.6 (range 0.4-75.2 mg/L) in cancer pts vs 0.9 (range 0.8-95) p.0000		The median survival of patients with elevated SCC-Ag and or CRP was 10 mo vs >60mo for the other pts	Not calculated	Not calculated	CYFRA 21-1, Pre-albumin (PRE), Albunin, alpha1-acid glycoprotein (AAG), alpha1-antitrypsin (AAT), Transferrin, Ceruloplasmin	CRP and SCC-ag	Not reported	Differences between categories were assessed using non parametric Kruskal-Wallis test. Mann-Whitney U test. by Spearman’s rank correlation coefficient calculated for differences between [ ] of determined parameters. Survival by Kaplan-Meier Method usin	No	Predictive value of SCC-Ag, CYFRA 21-1 and selected acute phase proteins in radiotherapy of pharyngeal and laryngeal cancer. A preliminary report
53	Miyata,Y.;Koga,S.;Nishikido,M.;Noguchi,M.;Kanda,S.;Hayashi,T.;Saito,Y.;Kanetake,H.	2001	Retrospective without CG	0.65	SA	92	0	RCC	Different stages	Determine clinical significance and predictive value of 3 APR (ESR, CRP, and ferritin), as well as basic fetoprotein (BFP) and immunosuppressive acidic protein (IAP), in pts with RCC	The level of each factor, except BFP, correlated significantly with other factors (p< 0.001).The level of BFP did not correlate with the clinical stage. ESR, CRP, and IAP levels showed a similar pattern between the clinical stage or nuclear grade and each	Not reported	>5mg/L abnormal	mean 2.3 ± 4.3 mg/L. Proportion of patients with ↑ CRP levels 32.6%		Not reported	Not calculated	Not calculated	ESR, ferritin, basic fetoprotein (BFP) and immunosuppressive acidic protein (IAP)	CRP, IAP and ferritin found to be prognostically significant markers for survival according to log-rank test (P= 0.020, 0.011, and <0.001, respectively). Multivariate analysis: Ferritin was best in model A, while clinical stage was best indicator in model	<0.005	Tukey-Kramer test for multiple comparisons of data. Pearson’s correlation coefficients used to compare continuous variables. Cox proportional hazard analysis used to determine relative contribution of the risk factors. Survival time calculations were perf	No	Predictive values of acute phase reactants, basic fetoprotein, and immunosuppressive acidic protein for staging and survival in renal cell carcinoma	Retrospective
54	Tartour,E.;Blay,J. Y.;Dorval,T.;Escudier,B.;Mosseri,V.;Douillard,J. Y.;Deneux,L.;Gorin,I.;Negrier,S.;Mathiot,C.;Pouillart,P.;Fridman,W. H.	1996	Prospective, Longitudinal, no CG	0.75	SA	81	0	melanoma	metastatic	A multiinstitutional study performed to assess by multivariate analysis the predictive value of known clinical and biologic melanoma prognostic markers recorded before onset of IL-2 therapy on likelihood of objective clinical response	On univariate analysis, pretx [CRP] (P = .001), IL-6 (P = .007), and LDH (P = .02) and site of metastases (P = .0004) were correlated with clinical response. Only CRP (P < .007) and clinically defined group (P < .004) were independent predictors on multif	rate immunonephelometric technique on a protein system analyzer (Beckman Array; Beckman Instruments, Gagny, France)	≥10mg/L	not reported		Not reported. Survival curves (kaplan-Meier)	Not calculated	Not calculated	Clinically defned prognostic groups, IL-6, LDH	Only CRP was found to be an independent prognostic factor for survival (p<0.0001)	Statistical significance was defined at P less than .05 for univariate and multivariate analysis.	Contingency tables analyzed / X2 test or a two-tailed Fisher's exact test. Bivariate analyses/ Mantel-Haenszel test. A forward stepwise logistic regression performed for multifactorial analysis of parameters as predictors of clinical response to IL-2 the	Partly. Done 4 weeks away of any anticancer treatment	Pre-treatment serum levels of tumour markers in metastatic breast cancer: A prospective assessment of their role in predicting response to therapy and survival
55	Nielsen HJ;Christensen IJ;Sorensen S;Moesgaard F;Brunner N	2000	Prospective, Longitudinal, No CG	0.7	SA	594	0	Colorectal cancer	preop …, different stages	Analyzed association between plasma PAI-1 and CRP in pts scheduled for elective resection of colorectal cancer. Prognostic value of PAI-1 and CRP was studied.	Median follow-up= 6.8 (5.4 –7.9) years. PAI-1 was weakly correlated with CRP (r =.26; P<.0001). Both molecules showed a Dukes independent distribution. In univariate survival analyses, high [PAI-1] ] associated with poor prognosis and low levels with good	Nephelometric method.	25 nmol/L= detection limit. >94nmol/L considered abnormal	median (range) value of serum CRP among patients with colon cancer (n= 341) was 129 (25–3,797) nmol/L and 49 (25–1902)nmol/L amomg patients with rectal cancer		Not reported	Not calculated	Not calculated	PAI-1	CRP was an independent prognostic indicator, while PAI-1 was a dependeny factor (p<.0001)	0.05	Rank statistics used for correlation coefficients. Tests of independence done using x2 test. Significance set to 5%. Kaplan-Meier used to estimate survival probabilities, and log-rank test used to test equality of strata. End point was death of any cause.	Yes	Preoperative plasma plasminogen activator inhibitor type-1 and serum C-reactive protein levels in patients with colorectal cancer. The RANX05 Colorectal Cancer Study Group.	This study was designed as a placebo-controlled trial for ranitidine that was a negative study
56	Albuquerque,K. V.;Price,M. R.;Badley,R. A.;Jonrup,I.;Pearson,D.;Blamey,R. W.;Robertson,J. F. R.	1995	Prospective, Longitudinal, No CG	0.7	SA	95	0	Breast	metastatic	The value of pre-treatment serum tumour marker levels in 85 consecutive patients of newly diagnosed metastatic breast cancer was prospectively assessed for predicting response to therapy and survival	The markers studied were carcinoembryonic antigen (CEA), orosomucoid (ORO), erythrocyte sedimentation rate (ESR), C reactive protein (CRP), ferritin (FERR), human milk fat globule membrane 1 and 2 (HMFG1 and 2), CA 15-3 and NCRC-11. There was no correlati	Not reported	10mg/mL	Not reported		Not reported	Not calculated	Not calculated	markers studied were carcinoembryonic antigen (CEA), orosomucoid (ORO), erythrocyte sedimentation rate (ESR), C reactive protein (CRP), ferritin (FERR), human milk fat globule membrane 1 and 2 (HMFG1 and 2), CA 15-3 and NCRC-11	CRP predicted survival Only serum concentrations of CRP (P = 0.02), FERR (P = 0.001), HMFG1 (P = 0.004) and HMFG2 (P = 0.04) were predictive for survival	P,0.05 considered as significant	ANOVA and scheffe range testing were used to compare marker values for stage of disease. Chi-Squared analysis with Yates correction where appropriate and Fisher's Exact test were used to compare frequencies of integers between 2 variables.	no	Pre-treatment serum levels of tumour markers in metastatic breast cancer: a prospective assessment of their role in predicting response to therapy and survival.
57	Marshall,R. J.;Curzon,P. D. G.;Pearson,S. B.	1985	Prospective, Longitudinal, No CG	0.65	SA	81	0	Lung cancer (squamous cell)	different stages	Assess the significance of biochemical factorson prognosis, with particular reference to CRP, AGP, and CEA	The most important biochemical factor is CRP,but a more reliable predictor can be obtained from "biochemical status" with prognosis being "adverse" if either AGP, CRP or CEA is elevated and Albumin is depressed. Adverse and favourable patients are found t	Radial immunodiffusion	£35 or > 35mg/L	Not reported		reported for each variable (calculated /log rank test)	Not calculated	Not calculated	AGP, CEA	The most statistically significant factor is CRP, followed by treatment	Not reported	Factor combinations favourable or adverse for survival within 6 mo., Log rank test 16 for differences in survival curves, Cox proportional hazards regression model	no	Prognosis in squamous cell lung cancer: The contribution of plasma proteins
58	Masuda H;Kurita Y;Suzuki A;Kanbayashi T;Suzuki K;Fujita K	1997	Retrospective without CG	0.55	SA	320	0	RCC	all stages	Determine the predictive value of clinical and histologic variables in 320 pts with RCC	17/19 prognostic factors shown to be significant by log-rank test:age, sex, performance status, body temperature, ESR, hemoglobin, alpha 2-globulin, CRP, fibrinogen, IAP, TNM classification, pathologic grade, tumor cell type, mode of tumor infiltration,	Not reported	reported as present or absent	Not reported		Overall survival 90% at 1 years, 77.6% at 5 years, 69.9% at 10 years	Not calculated	Not calculated	age, sex, performance status, body temperature, ESR, hemoglobin, alpha 2-globulin, CRP, fibrinogen, IAP, TNM classification, pathologic grade, tumor cell type, mode of tumor infiltration, and modality of treatment (curative surgery).	CRP predicted survival but only by univariate analysis. It was not better than others. Age, N and M classification most important factors predicting long-term survival	Not reported	Survival curves were calculated by the Kaplan-Meier method and statistical differences were determined by the log-rank test. Significant prognostic factors were evaluated by Cox's multivariate proportional hazard model.	No	Prognostic factors for renal cell carcinoma: a multivariate analysis of 320 cases.	Retrospective study
59	Peccatori,J.;Barkholt,L.;Demirer,T.;Sormani,M. P.;Bruzzi,P.;Ciceri,F.;Zambelli,A.;Da Prada,G. A.;Pedrazzoli,P.;Siena,S.;Massenkeil,G.;Martino,R.;Lenhoff,S.;Corradini,P.;Rosti,G.;Ringden,O.;Bregni,M.;Niederwieser,D.	2005	Prospective, Longitudinal, No CG	0.65	SA	70	0	RCC	Advanced undergoing allogenic stem cell transplant	Identify prognostic factors for predicting survival in patients with advanced RCC who had undergone an allogeneic stem cell transplantation after failure on immunotherapy	Factors that were found to be associated significantly with limited survival were PS, # of metastatic sites, presence of mediastinal mets, hemoglobin level, CRP level (p<0.001), LDH level, and neutrophil counts. These variables were included in a multivar	Not reported	Reported as normal or not normal	Not reported		The median survival was 3.5 months for patients who had a poor prognosis patients versus 23 months for patients who had a good prognosis	Not calculated	Not calculated	PS, # of metastatic sites, presence of mediastinal mets, hemoglobin level, CRP level (p<0.001), LDH level, and neutrophil counts	CRP, along with KPS, and LDH	P < 0.05	Univariate analyses using a Cox regression model; variables were entered as binary (yes or no), categorical, or continuous, according to their distribution. P values for trend were estimated for categorical variables. The DFI between tumor diagnosis and a	No	Prognostic factors for survival in patients with advanced renal cell carcinoma undergoing nonmyeloablative allogeneic stem cell transplantation		Positive
60	O'Gorman,P.;McMillan,D. C.;McArdle,C. S.	2000	Prospective, Longitudinal, No CG	0.7	SA	91	0	GI	Locally Advanced or metastatic	Evaluate the importance of these factors (factors, independent of weight loss) in predicting the duration of survival of advanced gastrointestinal cancer patients	In pts with advanced GI(n = 91, median weight loss 16.6%), we prospectively examined importance of metastatic spread, anthropometry, blood parameters, KPS, appetite, and APR (CRP) as predictors of survival. Survival was calculated from date of assessment	Not reported	>10mg/L	28 (<6 to 253) mg/l		117 days (range 4 to >900 days)	Not calculated	Not calculated	metastatic spread, anthropometry, blood parameters, KPS, appetite, and APR (CRP)	Yes CRP is predictor, along with PS	<0.05	The relationship between different variables and survival was assessed with the Cox proportional hazard model in univariate and multivariate analyses. To remove a variable from the model, P value had to be >0.05. Differences between the curves were assess	No	Prognostic factors in advanced gastrointestinal cancer patients with weight loss		Positive
61	Vogl,U. M.;Zehetgruber,H.;Dominkus,M.;Hejna,M.;Zielinski,C. C.;Haitel,A.;Schmidinger,M.	2006	Retrospective, Longitudinal, No CG	0.55	SA	99	0	RCC	Metastatic	Define prognostic and predictive factors for response and survival of patients treated according to this regimen (outpatient cytokine combination, consisting of 2 weeks rIFN-alpha followed by 2 weeks of rIL-2, both given s.c.) and to identify characterist	The following pretx factors were identified as univariate predictors of poor survival: (1) Hb level <11.5 g/dl, (2) LDH level 4300U/l, (3) CRP≥0.8 mg/dl, (4) high nuclear grade, (5) brain mets, (6) absence of nephrectomy and (7) KPS£80. 4 factors were s	Not reported	≥0.8 mg/dL vs. <0.8mg/dl (a level of <0.5 mg/dL is considered normal)	normal in 23 patients. Ranged from 0.5-195mg/dL		The median overall survival was 22 months (range 1–280 months).	Not calculated	Not calculated	Hb, KPS, LDH, Stage, # of metastatic	Yes CRP is predictor, along with LDH and mastectomy	A two-tailed P-value £0.05 considered to indicate significance in all tests.	Survival evaluated / Kaplan–Meier survival curves.difference between groups tested using log-rank test. Cox’s regression analysis used for multivariate analysis. All predictors with highest P-value were excluded stepwise until only significant values were	No	Prognostic factors in metastatic renal cell carcinoma: Metastasectomy as independent prognostic variable		Positive
62	Saisho,T.;Okusaka,T.;Ueno,H.;Morizane,C.;Okada,S.	2005	Restrospective no CG	0.45	I	65	0	Biliary tract ca	advanced	To retrospectively analyze several variables that may affect survival in pts with advanced biliary tract cancer receiving chemotherapy	By multivariate analysis using the Cox proportional hazards model, performance status of 0, 1, serum C-reactive protein level of < or = 1.0mg/dL, serum albumin level of > or = 3.5g/dL, serum lactate dehydrogenase level of < or = 500 U/L, and being female	Not reported	<1 or ≥1mg/dL	1.3 (0-17.1) mg/dL		Median survival time and overall survival rates at 1 and 2 years were 180 days, 21%, and 5%, respectively	Not calculated	Not calculated	PS, albumin, LDH, Gender, tumor markers (CEA, CA19-9), Hb, Total bilirubin, WBC	CRP along with PS, Alb, LDH, gender	all p values are of the 2-tailed type. p£0.05 considered significant.	Survival analysis/Kaplan-Meier. Comparisions by log-rank test. Multivariate analysis following Cox proportional hazards models. A prognostic index was calculated based on the regression coefficients of the variables identified from multivariated analysis.	no	Prognostic factors in patients with advanced biliary tract cancer receiving chemotherapy	Retrospective, Inadequate	Positive
63	Nakachi K;Furuse J;Ishii H;Suzuki EI;Yoshino M	2007	Restrospective no CG			74	0	Pancreatic ca	Gemcitabin-refractory	identify prognostic factors in pts with gemcitabine-refractory pancreatic ca and to determine criteria for selecting candidates for second-line treatment	Univariate analysis: Among the 16 variables, 7 identified as significantly associated with shorter survival time: PS of 2–4, platelet count of <100 000/ml, serum total bilirubin ≥2.0 mg/dl, serum albumin level of <2.8 g/dl, serum CRP level of ≥5.0 mg/dl,	Not reported	<5.0 or ≥5.0 mg/dl	Not reported		Overall median survival time was 5.1 mo. after 1st-line chemo with GEM was initiated. Median survival time after disease progression was 2.0 mo.	Not calculated	Not calculated	16 clinical variables were analysed: Age, sex, performance status, WBC, hemoglobin, platelet count, serum total bilirubin, serum albumin, serum LDH, CRP, creatinine, size of primary tumor, liver metastasis, ascites or peritoneal dissemination, serum CEA,	CRP along with PS, and peritoneal dissemination	p<0.05	Survival data analyzed / Kaplan–Meier method. Differences in survival were evaluated by log-rank tests. The Cox proportional hazards model used to determine the most significant variables related to survival. Forward and backward stepwise regression pro	No	Prognostic Factors in Patients with Gemcitabine-Refractory Pancreatic Cancer.	retrospective	Positive
64	Ueno,H.;Okada,S.;Okusaka,T.;Ikeda,M.	2000	Retrospective, Longitudinal, No CG	0.5	SA	103	0	pancreatic ca	metastatic	In this retrospective study, we investigated the prognostic factors in patients with metastatic PC receiving systemic chemotherapy, and also proposed a prognostic index based on the major prognostic factors	Univariate Analysis: 6/20 variables identified as significantly associated with shorter survival time: serum CRP level of ≥5mg/ dl (p<0.0001), a PS of 2–3 (p < 0.0001), serum total bilirubin of ≥2.0 mg/dl (p = 0.0001), metastases to multiple organs	Not reported	<5 or ≥5mg/dL	Not reported		Survival was measured from the 1st day of chemo until death from cancer or the last day of follow-up. Median survival time and 1-year survival rates were 3.2 mo and 5.6%, respectively. There were no significant differences in survival time among the group	Not calculated	Not calculated	20 variables were investigated. All data were obtained just before the beginning of systemic chemotherapy. The variables, divided into 2 subgroups: age, gender, prior pancreatectomy, performance status, abdominal and/or back pain, DM, WBC, hemoglobin, ser	CRP along with PS and CA19-9	p <0.05	Actuarial survival probabilities were calculated using the Kaplan-Meier method, and compared with the log-rank test. Multivariate analysis performed following the Cox proportional hazards model. Forward and backward stepwise regression procedures based on	No	Prognostic factors in patients with metastatic pancreatic adenocarcinoma receiving systemic chemotherapy	Retrospective	Positive
65	Engelken,F. J. F.;Bettschart,V.;Rahman,M. Q.;Parks,R. W.;Garden,O. J.	2003	Retrospective, no CG (1995-1999) + Prospective, no CG (2000-2001)	0.675	SA	325 (CRP evaluable only in 51)	0	pancreatic ca	Unresectable	evaluate the prognostic significance of clinical and laboratory variables in patients with unresectable pancreatic cancer	Factors that influenced outcome: Using univariate analysis, absence of therapeutic intervention, leukocytosis, gamma glutamyl trasferase, prothrombin time ratio, and CRP were associated with poor survival. Using multivariate analysis, absence of therapeu	Not reported	≥5mg/dL	Not reported		The overall median survival was 5.68 months, with the 3-, 6-, and 12-mo survival being 70.6, 48.6 and 19.0%, respectively. The 2- and 5-year survival rates were 3.1% and 0.4% respectively	Not calculated	Not calculated	Type of treatment, Hb, WBC, Prothrombine time, gGT	CRP in the group of patient where CRP was done (n=51)	Not reported	Actuarial survival calculated / Kaplan-Meier method, and comparisons made using log-rank test. Age, gender, presenting symptoms, admission liver function tests, hematology values, and types of interventions were investigated for their influence on surviva	No	Prognostic factors in the palliation of pancreatic cancer	Mix of prospective and retrospective. They didn't do separate analysis for each type of data (didn't say how many pts they got from the prospective)	Positive
66	Hoffmann,R.;Franzke,A.;Buer,J.;Sel,S.;Oevermann,K.;Duensing,A.;Probst,M.;Duensing,S.;Kirchner,H.;Ganser,A.;Atzpodien,J.	1999	Prospective, longitudinal, no CG	0.65	SA	99	0	RCC	Metastatic	To determine prognostic significance of pretreatment serum levels of different molecules involved in cell to cell interactions along with other clinical parameters in pts with metastatic renal cell carcinoma	of all cell adhesion molecule, only sICAM-1 showed a predictive significance, with a median survival of 27 months in pts with pretx sICAM-1 levels below 360 ng/ml vs 8 mo in pts with ↑ pretx sICAM-1 levels (P = 0.0011). The following pretx clinical factor	Not reported	< 8 vs ≥ 8 mg/ml	Not reported		Median survival of all pts was 23 mo, with 35 pts being alive at last follow-up. Survival ranged from 1 to 80+ mo.	Not calculated	Not calculated	Cell to cell adhesion molecules, ESR	CRP, ESR, SICAM-1 pretx predictors. sICAM was better than ESR and CRP	Not defined	The statistical end point was overall survival from treatment start. Survival analysis and univariate risk factor analysis were performed according to the method of Kaplan and Meier, and multvariate risk factor analysis according to the two-proportional C	No	Prognostic impact of in vivo soluble cell adhesion molecules in metastatic renal cell carcinoma		Positive
67	Ridwelski,K.;Meyer,F.;Ebert,M.;Malfertheiner,P.;Lippert,H.	2001	Retrospective, longitudinal, No CG	0.5	SA	287 (193 analysed)	0	pancreatic	Advanced, palliative care	Determine relevant prognostic markers forr survival of pts with pancreatic cancer which may influence diagnosis and therapeutic decisions, management, and the development of novel concepts to achieve finally a better outcome in pts	Overall, 22 factors, showing a significant impact on survival in pancreatic carcinoma were found, e.g., tumor-associated factors such as (1) tumor stage according to the UICC classification including TNM-based staging, grading, tumor site, and vascular in	Not reported	Not reported	Not reported		The median survival of all 287 pts was 8 mo (CI 6.47-9.53). The median 5-year survival rate was 10.4% (95% CI 4.9-15.6). 193 pts received no treatment or palliative therapy. Median survival in this group of pts 6.8 mo (95% CI 4.6-7.4). The maximum surviva	Not calculated	Not calculated	See results (22 parameters)	CRP not a prognostic predictor in this group of pts (palliative gp). Only tx was (surgical intervention and chemotx)	<0.05	Survival was assessed using univariate survival probability curves by Kaplan-Meier. Comparison of patient groups with regard to survival was achieved using the log-rank test. Multivariate analysis was carried out using the Cox regression model.	No	Prognostic parameters determining survival in pancreatic carcinoma and, in particular, after palliative treatment	Retrospective. Methods not well detailed	CRP a significant factor in univariate analysis. Not in multivariate
68	Mortensen RF;Rudczynski AB	1982	Prospective, longitudinal, No CG	0.65	SA	297	0	Breast	All stages	to identify prognostic factors for human breast cancer we evaluated serum C-reactive protein (CRP) concentration and extent of lymphocytic infiltration of the tumor as prognostic markers	Elevated serum CRP concentrations were present in a higher proportion of patients with stage IV disease, the presence of metastasis, and the presence of leukocytic infiltration of the primary tumor. CRP levels did not correlate with the length of the dise	single dimension radial immunodiffusion	≥10mg/ml	Not reported		Rate of recurrence not survival as an endpoint	Not calculated	Not calculated	Lymphoid cell infiltrate	Negative study for CRP	<0.05	Mantle cox analysis for rate of recurrence comparisons. Chi sqaure test for comparisons among diferrent groups. Statistical methods not described in the text	No	Prognostic significance of serum CRP levels and lymphoid cell infiltrates in human breast cancer.	Methods not well described	Negative
69	O'Quigley,J.;Haworth,S.;Cooper,E. H.	1981	Prospective, longitudinal, No CG	0.7	SA	104 (report on 80 pts)	0	Bladder ca	Invasive (T3 and T 4)	An examination of whether plasma proteins profiles carry prognostic information in invasive bladder tumors (T3 and T4)	Group with elevated levels of CRP had a survival time of 8 mo vs 28 mon for the group with normal CRP levels (p<0.001). The log-rank test enabled us to verify that tis difference was not associated only with stage, and in fact the survival of these 2 grou	Radial immunodiffusion	> or < 12mg/L	Not reported		Group with elevated levels of CRP had a survival time of 8 mo vs 28 mon for the group with normal CRP levels (p<0.001)	Not calculated	Not calculated	Albumin, haptoglobin, α1-antichymotrypsin, a1-acid glycoprotein	CRP=AGP=ACT=Albumin	p<0.05	Survival by Kaplan-Meier. Log-rang test for comparisons between groups	No	Prognostic significance of serum proteins in invasive bladder cancer. A preliminary report of the E.O.R.T.C. Urological Group	progress report. Study not finished yet	Positive
70	Paillaud,E.;Bories,P. -N;Aita,S. L.;Scherman,E.;Jeanfaivre,V.;Lejonc,J. -L;Campillo,B.	2003	Prospective, longitudinal, No CG	0.6	SA	71	0	heterogeneous	advanced, no tx options	The purpose of this study was to evaluate: 1. Prognostic role of nutritional and inflammatory status in cancer pts with advanced disease. 2. Influence of performance status, pain, and digestive disorders on dietary intake to better identify the patient po	CRP and orosomucoid ( 1-acid glycoprotein) levels were above the reference range (CRP ? 6 mg/l; orosomucoid = 0.40-1.00 g/l) in all groups and were lower in Group II (P < 0.001). They did not change significantly over study period. CRP, orosomucoid, and P	immunoturbidimetrically on a Synchron CX5 analyzer (Beckman-Coulter, Roissy, France)	Not reported	Mean value of CRP in the wole group not reported. It was 33±7mg/L in group II (>3 mo survival) vs 98±17 in gp I (<3mo survival) p<0.0001		Not reported. Use a cut-off < or > 3 mo survival	Not calculated. However measured PINI's sensitivity.	sensitivity to predict death for PINI was 38% PINI = [CRP (mg/l) × a1-acid glycoprotein (g/l)]/[albumin (g/l) × prealbumin (g/l)]	specificity to predict death for PINI was 97%	CRP/PINI along with energy intake	A 5% significance level was used in all comparisons.	Results expressed as means with standard errors. 2 groups of pts were compared by using the unpaired t-test or the ?2 test as appropriate. The 1-way ANOVA with repeated measures was used to study changes in a variable over time in one group. The paired St	No	Prognostic value of dietary intake and inflammation on survival in patients with advanced cancer: Relationship with performance status, pain, and digestive disorders	4 pts had infections at time of inclusion and received antibiotics. Some pts were on corticosteroids (n=?). All were included in analysis	Positive
71	Wojciechowska-Lacka,A.;Adamiak,E.;Stryczynska,G.;Lacki,J. K.	1997	Prospective, longitudinal, No CG. Some data retrospective	0.6	SA	61		lung	Undergoing radiotherapy (stage 1 and 2)	In the present report, we serially measured the levels of IL-6 and ome acute phase proteins in 61 lung cancer pts undergoing radiotherapy in order to investigate the relationship between the response to the treatment and the changes in parameters of syste	pts were divided into 2 groups depending on the response to the treatment. 1st group (referred to as responders) comprised 32 pts with stable disease, partial remission or total remission. 29 pts with progression of disease were included to the 2nd group	Nephelometry	Not reported	Nor reported		N/A	Not calculated	Not calculated	IL-6	Yes CRP and IL-6	Not reported	Mann-Whitney rank order test was used to evaluate statistical significance. Relationship between variables was examined using Spearman's correlation coefficient for continuous variables	Yes	Prognostic value of serial serum interleukin-6 level estimation in patients with lung cancer: A preliminary report	No survival analysis but response vs. non-response to treatment (radiotherapy)	Positive	Serial Measurements
72	Yudoh,K.;Matsui,H.;Kamanori,M.;Ohmori,K.;Yasuda,T.;Tsuji,H.;Tatezaki,S. -I	1996	Prospective, Longitudinal, No CG	0.65	SA	64 (primary bone and soft tissue tm + 68 cancer with bone metastatic	0	Primary bone and soft tissue tumors	Different stages	We investigated clinical relevance of doubling time (DT) of serum laboratory data obtained in routine clinical examination of pts with primary bone and soft tissue tumors, in comparison with major clinical and pathological parameters (age at presentation,	In 64 pts with primary bone and soft tissue tumors and 68 cancer pts with bone mets, pretx DT values of serum CRP, alkaline phosphatase (ALP), LDH, calcium, phosphate levels were measured, as well as ESR; these values were then compared with overall survi	autoanalyser (Hitachi 7250, Hitachi Medico, Tokyo)	Not reported	Not reported (only doubling-time was reported)	all deaths whatever their cause. Survival length defined as the number of days of survival after the 1st detection of the tumor. Pts who died from disease other than tumor were excluded from the study	Not reported	Not calculated	Not calculated	alkaline phosphatase (ALP), LDH, calcium, phosphate levels were measured, as well as ESR, other clinical parameters (age, sex, stage, tumor type,...)	Doubling time of CRP and alkaline phosphatase correlated with ds outcome in univariate analysis. In multivariate analysis, only ALP-DT was an independent prognostic indicator	<0.05	Students t-test and Wilcoxon U test were used for statistical comparisons between groups. Kaplan-Meier method for survival analysis. Log rank test used to detect differences between survival curves for stratified variables. Uni- and multi-variate analyses	Yes to biopsy and tx. No to infection	Prognostic value of the doubling time of serum C-reactive protein and alkaline phosphatase levels in primary bone and soft tissue tumors		positive in univariate, - in multivariate
73	Elahi,M. M.;McMillan,D. C.;McArdle,C. S.;Angerson,W. J.;Sattar,N.	2004	Retrospective, No CG	0.6	SA	165	0	GI	Advanced	To examine the relationship between the combination of hypoalbuminemia and an elevated circulating CRP and survival in patients with advanced gastrointestinal cancer	On univariate survival analysis, age, tumor type, ↓alb., ↑ CRP, and GPS were significant predictors of survival. On multivariate analysis, age (P = 0.037), tumor type (P = 0.003), ↓alb.(P = 0.047), and ↑ CRP (P < 0.001) remained independent predict	fluorescence polarization immunoassay using an Abbott TDX analyzer and Abbott reagents (Abbott Laboratories, Abbott Park, IL)	£10 vs >10 mg/L	Not reported	Not well defined (this is the only definition found in the paper). All pts died during follow up period	median survival from the time of sampling was 7.7 and 3.5 mo for pts with colorectal and gastric cancer, respectively	Not calculated	Not calculated	Albumine, age, tumor type, GPS	Yes CRP and hypoalbuminemia on multivariate analysis. GPS (the combination) faired better	Not reported	Univariate survival analysis was performed using Kaplan-Meier method with the log-rank test. Multivariate survival analysis and calculation of hazard ratios (HRs) performed using Cox regression analysis	No	Score based on hypoalbuminemia and elevated C-reactive protein predicts survival in patients with advanced gastrointestinal cancer		Positive
74	Ljungberg,B.;Grankvist,K.;Rasmuson,T.	1995	Prospective, Longitudinal, No CG	0.65	SA	170	0	RCC	All stages	Aim of this study was to evaluate whether common inflammatory parameters have an impact on prognosis. Therfore we studies 6 serum acute phase reactants parameters by univariate and multivariate analysis and compared these factors with clinical stage and h	The APR correlated well with each other and with stage and grade. All APR separately were found to be significant prognostic factors of survival using the log rank test. However, when a multivariate Cox analysis was performed, only stage, grade, and ESR w	rate nephelometry using a Beckman Array protein instrumenst (Beckman Instruments increase., Fullerton, CA)	<10mg/L Normal value	Reported by stage and grade. Table1 and 2	Not defined	Not reported	Not calculated	Not calculated	ESR, CRP, haptoglobin, ferritin, orosomucoid (alpha 1-acid glycoprotein), and alpha 1-antitrypsin	all inflammatory parameters were predictor of prognosis at univariate analysis. Only ESR was at multivariate analysis	p<0.05	Mann-Whitney U test, differences tested with t-test. Survival/Kaplan-Meier and log rank test	No	Serum acute phase reactants and prognosis in renal cell carcinoma		positive in univariate, - in multivariate
75	Kodama,J.;Miyagi,Y.;Seki,N.;Tokumo,K.;Yoshinouchi,M.;Kobashi,Y.;Okuda,H.;Kudo,T.	1999	Retrospective, no CG	0.65	SA	120	0	Ovarian ca (epithelial)	all stages	The objective of this study is to determine whether pre-operative serum CRP level can be used as prognostic factor in epithelial ovarian cancer. The association between serum levels of CRP and other clinico-pathological factors is also discussed		CRP was measure as part of routine clinical examination at time of admission using autoanalyzer (Hitachi 7250, Hitachi Medico, Tokyo)	normal range <3mg/l . However ≥50 vs < 50mg/l values were used for analysis purposes	Median value of CRP was 10mg/l (0-306mg/l). A cutoff value of 50mg/l was selected according to 75th percentile of serum CRP in this study	Not well defined. Follow up for 5 years or until death	Not reported	Not calculated	Not calculated	clinicopathological factors (age, sex, grade, stage, tumor size, ascites volume	CRP is an adverse prognostic factor in univariate analysis, but NOT in multivariate analysis	<0.05	Univariate analysis using chi-square test, and survival rates/Kaplan–Meier method. Univariate analysis differences were examined by the log-rank test. Hazard ratios were evaluated by Cox’s univariate proportional hazard model analysis. Factors found to be	No	Serum C-reactive protein as a prognostic factor in patients with epithelial ovarian cancer	Retrospective	positive in univariate, - in multivariate
76	Chung,Y. -C;Chang,Y. -F	2003	Prospective Longitudinal, no CG	0.6	SA	172	0	Colorectal ca	all stages (operable)	To investigate the prognostic significance of preoperative serum CRP in relation to the disease-specific survival rate and expression of different cytokines in pts with colorectal cancer	1/3 pts had increased CRP levels, and this was associated with larger tumor size, lymph node or liver metastasis, and advanced Dukes’ stage. Higher CRP levels were also related to elevation of IL-6 and IL-8. The most important prognostic factor predict	immunoturbidometric method using a Hitachi automatic analyser and CRP autowork kit (Wako Medical Co., Ltd, Osaka, Japan)	We defined values<0.8 mg/dl as low-level (CRP-L) and >0.8 mg/dl as high-level (CRP-H)	Not reported	Survival was defined as the time elapsed between the initial surgical treatment for the tumor and death caused by the carcinoma.	Not reported for whole group	Not calculated	Not calculated	Mode of clinical presentation, tumor size, shape, differentiation, mucin production, albumin level, preop CEA level, and Dukes’ stage were recorded in all cases	CRP not a predictor on multivariate analysis. Dukes stage was best predictor	<0.05	Fisher’s exact test, Wilcoxon’s rank-sum test, chi squared test and the 2-sample t-test were used to compare clinico-pathological data of pts in CRP-L and CRP-H groups. Survival curves were created using Kaplan–Meier method, and log rank test was used to	Yes	Serum C-reactive protein correlates with survival in colorectal cancer patients but is not an independent prognostic indicator		Negative
77	Fujikawa,K.;Matsui,Y.;Oka,H.;Fukuzawa,S.;Takeuchi,H.;Figlin,R.	1999	Retrospective, No CG	0.5	SA	58	0	RCC	Metastatic	We determined the type of metastatic renal cell carcinoma for which cytoreductive surgery is beneficial	No significant difference in age at diagnosis, pretx serum immunosuppressive acidic protein, site of metastasis or performance status in 34 pts who underwent cytoreductive surgery and 21 who did not. Of the 21 pts in whom pretx serum CRP was within normal	Not reported	≥1ng/ml	Not reported	Disease specific survival from the diagnosis until death	At the end of the study 22 patients were alive and 33 had died. Mean observation period was 36.8 months (range 11 to 84)	Not calculated	Not calculated	Clicopathological parameters	CRP predictor of tx outcome (cytoreductive surgery)	For all tests p<0.05 was considered significant.	Disease specific survival estimated by Kaplan-Meier method. Differences among groups were tested with the log rank test. Comparisons among group means were performed using the Mann-Whitney U test. More than 2 groups were analyzed by the nonparametric Kru	No	Serum C-reactive protein level and the impact of cytoreductive surgery in patients with metastatic renal cell carcinoma	Retrospective	Positive
78	Nikiteas,N. I.;Tzanakis,N.;Gazouli,M.;Rallis,G.;Daniilidis,K.;Theodoropoulos,G.	2005	Prospective Longitudinal, with CG	0.7	SA	74	25 healthy controls	Colorectal ca	patients, who underwent resections for local colorectal cancer lesions	the purpose of our study was to measure the serum levels of IL-6, TNFα and CRP in Greek pts with colorectal ca and to analyze these levels in relation to the clinicopathological findings. Our intention was to investigate their role and identify their prog	Median IL-6, TNFα and CRP levels were significantly higher in CRC patients than in normal controls. High levels of serum IL-6, TNFα and CRP were correlated with larger tumor size. Furthermore, high IL-6 and high CRP levels were associated with reduced ove	immunoturbinometric method using a commercial kit (Dade Behring GmbH, Marburg, Germany)	≥7mg/L considered as high level	median value: 6.79 mg/L, range 0.3-182 mg/L	Not reported	Not reported	Not calculated	Not calculated	The following parameters were recorded in all pts: age, sex, Dukes’ staging, degree of histologic differentiation (good, moderate, or poor) and number of metastatic nodes. Serum CEA, CA19-9, CA125 and TPA concentrations, CRP, IL-6, TNF-a	Preop CRP and IL-6 predictor of prognosis	p<0.05	Parametric two-factor ANOVA used to test differences among pt specific variables with the IL-6, TNFα and CRP dichotomies as factors. These factors were compared versus pt categories in contingency table analysis, based on chi-square distribution. Survival	YES	Serum IL-6, TNFa and CRP levels in Greek colorectal cancer patients: Prognostics implications	No multivariate analysis	Positive
79	Blay,J. -Y;Negrier,S.;Combaret,V.;Attali,S.;Goillot,E.;Merrouche,Y.;Mercatello,A.;Ravault,A.;Tourani,J. -M;Moskovtchenko,J. -F;Philip,T.;Favrot,M.	1992	Prospective Longitudinal, with CG	0.5	SA	138	70 healthy controls	RCC	Metastatic, IL-2 therapy	Not clearly stated	IL-6 was measured in serum of 138 pts with metastatic renal carcinoma before the initiation of IL -2 treatment. IL-6 was detectable in 66 pts with RCC (48%) and in only 8 of 70 normal adults (11%). Serum CRP and IL-6 levels are correlated, suggesting that	fluorescence polarization immunoenzymatic assay (Abbott Laboratories, Chicago, IL).	The limit of detection of the CRP assay is 5 mg/liter. Used the >50mg/L to compare groups	Pts with undetectable levels of IL-6 in the serum had a mean CRP level of 27 mg/L whereas it was 43 mg/L for pts with detectable IL-6 levels <300 pg/ml and 117 mg/liter for pts with IL-6 levels >300 pg/ml	Not defines	Reported depending on the levels of CRP or IL-6	Not calculated	Not calculated	IL-6	IL-6 and CRP levels are adverse prognosis factors in patients with metastatic renal cell carcinoma	Not reported	Statistical analyses were performed using Yates corrected x2. Fisher's exact test (two tailed), the nonparametric Fisher-Yates test, and the Pearson's test for the coefficient of correlation. Survivals were calculated according to the method of Kaplan an	No	Serum level of interleukin 6 as a prognosis factor in metastatic renal cell carcinoma	Objectives of study not clearly stated	Positive
80	Katsumata,N.;Eguchi,K.;Fukuda,M.;Yamamoto,N.;Ohe,Y.;Oshita,F.;Tamura,T.;Shinkai,T.;Saijo,N.	1996	Prospective Longitudinal no CG	0.55	SA	183	50 healthy controls	Lung ca	all stages	we measured serum G-CSF, GM-CSF. MCSF, and IL-6 levels in pts with untreated primary lung cancer and investigated the relationships between the disease manifestations and serum cytokine levels.	50 healthy adults and 183 pts with primary lung cancer were studied. Mean M-CSF (1106.4 units/ml) was significantly higher in cancer pts than in healthy adults (836 units/mI, P = 0.0001). In pts with large cell carcinoma, endogenous G-CSF, MCSF, and IL-6	Not reported	£ l X normal >1 X normal	Not reported	Not reported	Not reported (subgroup analysis/kaplan-Meier curves)	Not calculated	Not calculated	IL-6 and G-CSF, GM-CSF, MCSF	positive for CRP and MCSF	< 0.05	The significance of differences between mean endogenous cytokine levels in different subsets of pts determined using the Student two-tailed unpaired t test and one-way ANOVA followed by Dunnet and Duncan’s multiple range test. Correlation coefficients b	Yes for infection	Serum levels of cytokines in patients with untreated primary lung cancer	CRP's role as a prognostic indicator was not a primary or even a secondary outcome.	Positive
81	Tas,F.;Duranyildiz,D.;Argon,A.;Oguz,H.;Camlica,H.;Yasasever,V.;Topuz,E.	2005	Prospective Longitudinal, with CG	0.55	SA	28	15	NSCLC	advanced	investigate the diagnostic and prognostic roles and effects of chemotx, of serum PI cytokines consisting of IL-6, TNF-α, CRP, and leptin levels in pts with advanced-stage NSCLC	Most pts were elderly, male predominance, good performance status, and no or < 10% weight loss. Higher serum TNF-α (p < 0.001), and CRP (p < 0.001), and lower leptin (p = 0.021) levels in pts than in controls. Serum IL-6 (p = 0.693) levels were not signif	(DiaSys Diagnostic Systems GmbH&Co. KG, Germany) is a photometric immunoturbidimetric test.	Not reported	CRP (mg/L) median 1.00 with a range of 0.20–15.54	Not reported	The median survival of all patient groups was 41.4 wk, range 1.1–83.7 wk	Not calculated	Not calculated	Il-6, TNF-a, leptin, weight, LDH	negative for CRP	<0.05	Data are presented as the median (range), and differences between control and pt groups/ Mann–Whitney U test. Correlations between 2 variables were calculated using Pearson’s rank correlation test. Effect of chemotherapy on serum parameters was assessed w	No	Serum levels of leptin and proinflammatory cytokines in advanced-stage non-small cell lung cancer	Underpowered	Negative
82	Ekman,P.;Lewenhaupt,A.	1991	Prospective Longitudinal no CG	0.6	SA	102	0	Prostate ca	at time of diagnosis (all stages)	we report on a statistical comparison of the value of 7 different serum markers, as ompared with tumor grade and stage, plus presence of metastatic in predicting short-term survival in human prostate cancer	All markers studied, as well as tumor grade were able to provide statistically significant information in separating high from low-risk pts (p<.05). Tumor stage was poorly related to short-term survival. Neopterin was found to be most closely related to t	CRP, Sophar, Brussel, Belgium, by ELISA technique	20 of what?	Not reported	Short-term survival 3 years from diagnosis (enrollement)	Not reported	Not calculated	Not calculated	prostatic acid phosphatase (PAP), prostate specific antigen (PSA), neopterin, osteocalcin, thymidine kinase, , and of tissue polypeptide antigen (TPA).	negative for CRP. Neopterin was found to be most closely related to the clinical course followed by tumour grade, thymidine kinase and PSA	<0.05	Not reported. X2. Cox's Stepwise Regression Analysis	No	Serum tumor markers in human prostatic carcinoma. The value of a marker panel for prognostic information	Methods not well described	Negative
83	Gockel,I.;Dirksen,K.;Messow,C. M.;Junginger,T.	2006	Prospective Longitudinal no CG	0.6	SA	291	0	esophageal ca	all stages (preop)	to investigate significance of preop CRP as a parameter of periop course and long-term prognosis in pts with squamous cell carcinoma and ADK of oesophagus.	In 164 (56.4%) pts, preop CRP was elevated (> 5 mg/dL). Tumor extension (P < 0.0005) and number of metastatic lymph nodes (P=0.015) were significantly increased in group with elevated CRP. Among periop parameters, number of blood transfusions (P=0.006) an	latex-enhanced homogeneous immunoassay[5] (wide-range) (Hitachi 917; Skill, Munich, Germany).	Levels < 5 mg/dL are considered as normal values, those of ≥ 5 mL/dL are considered as indicators of existing pathology	Not reported	Not reported	Not reported (subgroup analysis/kaplan-Meier curves)	Not calculated	Not calculated	Clinico-pathological variables	Positive for CRP	<0.05	Pts were divided into 2 groups / preop CRP level: < 5 and vs ≥ 5.0 mg/dL. χ2-test with Pearson correction (χ2) and Fisher’s exact test (F) used for comparison of categorical prognostic factors between the two groups. t-test (t) used for comparison of con	No	Significance of preoperative C-reactive protein as a parameter of the perioperative course and long-term prognosis in squamous cell carcinoma and adenocarcinoma of the oesophagus		Positive
84	Nozoe,T.;Matsumata,T.;Kitamura,M.;Sugimachi,K.	1998	Prospective Longitudinal no CG	0.65	SA	120	0	Colorectal ca	all stages, undergoing surgery	The preoperative serum CRP level was measured, and the relationship between the serum elevation of CRP and both the clinicopathologic factors and prognosis of the patients was investigated	RESULTS: The incidences of liver metastases, peritonitis carcinomatosa, histopathologic lymph nodes metastasis, and intravascular invasion in patients with a preoperatively elevated serum CRP level were significantly more frequent than in those with a neg	Turbidimetric immunoassay using an N-Assay TIA CRP-S kit (Nittobo Medical, Tokyo).	<8mg/L considered as normal. > 8 considered as abnormal	Not reported	Not defined	Not reported (subgroup analysis/kaplan-Meier curves)	Not calculated	Not calculated	Clinicopathological variables	Positive for CRP	<0.05	Chi-square test and Mann-Whitney test used to compare clinicopathological data between groups with or without preop CRP elevation. Cumulative survival rates were calculated by Kaplan– Meier method and the survival curves were tested by Wilcoxon method.	Yes	Significance of preoperative elevation of serum C-reactive protein as an indicator for prognosis in colorectal cancer		Positive
85	Ikeda,M.;Natsugoe,S.;Ueno,S.;Baba,M.;Aikou,T.	2003	Retrospective, No CG	0.6	SA	356	0	esophageal ca (preop)	undergoing surgery	To identify clinically useful parameters obtainable before treatment of predicting clinical outcomes in pts with esophageal carcinoma	According to univariate analysis, significant differences in survival were found for sex, serum CRP, proportion of lymphocytes, body weight change, serum albumin, serum squamous cell-related antigen, and clinical TNM staging. Multivariate analysis demonst	CRP-kit (Yatoron Co. Ltd, Tokyo, Japan)	CRP (mg/dL) <0.5 considered as normal. ≥ 0.5 as abnormal	Not reported	Not defined	Not reported	Not calculated	Not calculated	sex; age; CRP; proportion of lymphocytes; body weight changes; serum albumin; clinical TNM staging; tumor location; serum squamous cell-related antigen; serum carcinoembryonic antigen; and histology	Positive for CRP, along with TNM and Weight loss	P <0.05	2 test, Student’s t test, and Mann–Whitney U test were used to compare data. Survival data analyzed / Kaplan–Meier survival model. Log-rank test used to assess statistical differences between groups. For multivariate analysis, Cox proportional hazards mo	No	Significant Host- and Tumor-Related Factors for Predicting Prognosis in Patients with Esophageal Carcinoma	Retrospective	Positive
86	Masuda,H.;Kurita,Y.;Fukuta,K.;Mugiya,S.;Suzuki,K.;Fujita,K.	1998	Retrospective no CG	0.55	SA	111	0	RCC	who underwent curative resection	we investigated prognostic factors between survivors for more than 5 years and patients who died within 5 years after curative resection	18 / 111 pts died of RCC during 5-year follow-up period. Of the 19 prognostic factors evaluated, univariate analysis showed significant differences in body temperature, hemoglobin, ESR, alpha2-globulin, CRP, fibrinogen, tumor size, Robson's stage, T clas	Not reported	negative vs positive	Not reported	5 year survival after resection	Not reported	Not calculated	Not calculated	sex, tumor side, body temperature, ESR, hb, alpha2 globulin, CRP, fibrinogen, immunosuppressive acidic protein, tumor related factors (TNM...)	Positive for CRP and renal capsular involvement. CRP and T stage were the most important prognostic factors	<0.05	The end-point was defined as survival for 5 years after the date of curative resection for RCC. Each factor was 1st assessed by univariate logistic regression analysis. Significant laboratory and pathological factors were then subjected to multivariate lo	No	Significant prognostic factors for 5-year survival after curative resection of renal cell carcinoma	Retrospective	Positive
87	Jamieson,N. B.;Glen,P.;McMillan,D. C.;McKay,C. J.;Foulis,A. K.;Carter,R.;Imrie,C. W.	2005	Prospective Longitudinal no CG	0.6	SA	65	0	head of pancreas	curative resection (all stages)	To examine relationship between clinicopathologic status, systemic inflammatory response and survival in pts undergoing potentially curative resection for ductal ADK of head of the pancreas	Pts (n=65) who underwent resection of ductal adk of head of pancreas between 1993 and 2001, and had pre- and postoperative measurements of CRP, were included. Majority of pts had stage III disease (IUCC), positive circumferential margin involvement (R1),	Fluorescence Polarisation Immunoassay using an Abbott TDX analyser and Abbott reagents (Abbott Laboratories, Abbott Park, IL, USA).	>10 mg/L indicates presence of a systemic inflammatory response	Not reported	Not defined	The median survival time was 13.4 months	Not calculated	Not calculated	age, sex, tumor characteristics (stage, resection margin, tumor size, ...), albumin, blirubin, biliary stent	positive for CRP	Not reported	Comparisons between groups of pts were carried out using contingency table analysis (X2) as appropriate. Survival analysis performed using Cox’s proportional-hazards model. Deaths up to the end of March 2004 were included in the analysis. Multivariate sur	yes	Systemic inflammatory response predicts outcome in patients undergoing resection for ductal adenocarcinoma head of pancreas	pts who had CRP measured pre and postop were included in the study. Possible selection biais here
88	McMillan,D. C.;Canna,K.;McArdle,C. S.	2003	Prospective Longitudinal no CG	0.65	SA	174 (96 pts had CRP measured both pre- and postop)	0	colorectal ca	curative resection	To examine relationship between an increased CRP,measured before or after operation, and overall and cancer specific survival in pts who had undergone potentially curative resection for colorectal cancer	Majority of pts were ≥65 years, had colonic tumors and Dukes’ stage B lesions. During follow-up, 47 pts (27%) developed recurrence and 59 (34%) died. On univariate analysis, age (P < 0•01), Dukes’ stage (P < 0•001), and CRP levels before (P < 0•01) and af	CRP content was measured with a fluorescence polarization immunoassay using an Abbott TDXTM analyser and Abbott reagents (Abbott Laboratories, Abbott Park, Illinois, USA).	>10 mg/L indicates presence of a systemic inflammatory response	Not reported	Not defined	Not reported	Not calculated	not calculated	Age, sex, tumor site, tumor stage (dukes), adjuvent therapy (yes/no)	positive for CRP, along with Dukes stage and age	Not reported	Comparisons between groups carried out using contingency table analysis (χ2 test). Survival analysis performed using Cox proportional hazard model with pt age, sex, tumor site, Dukes’ stage and [CRP] as prognostic variables. Deaths up to end of 2001 hav	Yes	Systemic inflammatory response predicts survival following curative resection of colorectal cancer		Positive
89	McArdle PA;Mir K;Almushatat AS;Wallace AM;Underwood MA;McMillan DC	2006	Prospective Longitudinal no CG	0.6	SA	62	0	Prostate ca	Metastatic	To examine the relationship between the systemic inflammatory response, PSA and survival in pts with metastatic prostate cancer	The prognostic value of CRP compared with PSA was examined in 62 pts with metastatic prostate cancer receiving androgen-deprivation therapy. RESULTS: In all, 41 (66%) pts died, 38 (61%) of their disease. On univariate survival analysis, PSA (p < 0.05) and	CRP content was measured with a fluorescence polarization immunoassay using an Abbott TDXTM analyser and Abbott reagents (Abbott Laboratories, Abbott Park, Illinois, USA).	>10 mg/L indicates presence of a systemic inflammatory response	Not reported	Not defined	Not reported	Not calculated	Not calculated	PSA, age, Cleeson score, treatment	positive for CRP and PSA	Not reported	Univariate analysis using Kaplan–Meier method. Univariate analysis differences were examined by the log-rank test. Hazard ratios were evaluated by Cox’s univariate proportional hazard model analysis with prognostic scores as covariates.	Yes	Systemic inflammatory response, prostate-specific antigen and survival in patients with metastatic prostate cancer.		Positive
90	O'Hanlon,D. M.;Lynch,J.;Cormican,M.;Given,H. F.	2002	Prospective Longitudinal with CG	0.55	SA	92	31 (benign breast disease)	Breast cancer	Different stage(14 pts with proven metastatic disease)	This study examined CRP and serum amyloid A (SAA) in patients with breast carcinoma, both at presentation and during follow-up, to assess the value of the acute phase proteins in patient management.	The levels of CRP and SAA were significantly higher in pts with Stage 4 disease compared with controls (CRP 47.6(275) vs 4.5(3.5) mg/L; p < 0.001): SAA 271.1(174.8) vs 37.6 (14.7) mg/L; p < 0.01; results as mean (SEM)). The highest levels of both CRP and	a prticle-enhanced immunonephelometry (Behring Nephelometer systems)	Mean from Control group used for comparison purposes	mean (SEM) level of CRP in pts with benign disease was 4.5 (0.6) mg/L. 95th percentile was 13.1 mg/L	N/A	N/A	Not calculated	Not calculated	SAA, Albumin, tumor characteristics, CANCER 15-3, ER	positive for CRP and SAA. Predictive of advanced stage but not predictive of recurence	0.05	performed using the Kruskal Wallis Test, ANOVA with Bonferroni correction, Chi-square and spearsman's correlation	Yes, partly (did not address the infection issue)	The acute phase response in breast carcinoma	No survival analysis but stage prediction and recurrence prediction	Positive
92	McMillan,D. C.;Canna,K.;McArdle,C. S.	2003	Prospective Longitudinal no CG	0.65	SA	174	0	colorectal ca	curative resection	to examine the relationship between deprivation, the systemic inflammatory response and survival in pts who had undergone curative resection for colorectal cancer.	Cancer-specific survival: On univariate analysis, age, Dukes stage and CRP were predictors of cancer-specific survival. On multivariate analysis, age (P<0.001), Dukes stage (P<0.01) and CRP (P<0.05) retained independent significance. Overall survival: On	Fluorescence Polarisation immunoassay using Abbott TDX analyser and Abbott reagents (Abbott Laboratories, Abbott Park, Il, USA). Limits of detection of the assay <5mg/L	£10 vs >10 mg/L	Not reported	Not clearly defined	Not reported	Not calculated	Not calculated	Age, sex, Tumor characteristics (site, Dukes satge), Deprivation index, adjuvent treatment	Positive for CRP, along with age and Dukes stage. Deprivation was poistive for Overall survival	Not reported	Data are presented as median and range. Survival analysis performed using Cox proportional hazard model with pts’ age, sex, tumor site, Dukes stage, deprivation index and CRP as prognostic variables. Deaths up to the end of June 2002 have been included	Yes	The effect of deprivation and the systemic inflammatory response on outcome following curative resection for colorectal cancer		Positive
93	Crozier JE;McKee RF;McArdle CS;Angerson WJ;Anderson JH;Horgan PG;McMillan DC	2006	Prospective Longitudinal no CG	0.6	SA	222 (50 received 5-FU)	0	Colorectal ca	curative resection, adjuvent 5FU	to evaluate relationship between systemic inflammatory response and survival in a prospective cohort of pts receiving adjuvant 5-FU following potentially curative resection for colorectal cancer.	Minimum follow-up: 15 mo; Median follow-up of survivors: 38 mo. During this period, 61 pts died, 32 of their cancer and 29 of intercurrent disease. Univariate survival analysis: in pts who did not receive adjuvant chemo, age (P<0.001), Dukes stage (P<0.05	Not reported	£10 vs >10 mg/L	Not reported	Not clearly defined	Not reported	Not calculated	Not calculated	Age, sex, Tumor characteristics (site, Dukes satge), Albumin, adjuvent treatment	CRP postive	Not reported	Comparisons between groups carried out using contingency table analysis (X2) as appropriate. Grouping of variables age and CRP carried out using standard thresholds. Survival analysis performed using Cox proportional hazard model. Deaths up to 31st Augus	Yes	The presence of a systemic inflammatory response predicts poorer survival in patients receiving adjuvant 5-FU chemotherapy following potentially curative resection for colorectal cancer.
94	Caspers RJ;Pidcock NB;Cooper EH;van Putten WL;Haije WG	1984	Prospective Longitudinal no CG	0.6	SA	95	0	squamous cell ca of bronchus	inoperable	In 95 pts with inoperable squamous cell carcinoma of the bronchus, 9 potential serum "markers" were analysed for their prognostic significance	LDH, alpha 1 HS-glycoprotein, ferritin, CEA and Ig E did not prove to be useful as prognostic indices. ESR and a-1 acid glycoprotein, CRP and prealbumin were correlated with survival. After taking performance status and tumor stage into account, CRP stil	Single radialimmunodiffusion assay	£10 mg/L considered as normal	median of 15 mg/L in C1 subclinical group (56% of pts) vs 19 mg/L in C2 subclinical group (59% of pts). Range of 0-138	Not defined	Not reported (subgroup analysis/kaplan-Meier curves)	Not calculated	Not calculated	Clinical parameters, Biochemical parameters (LDH, alpha 1 HS-glycoprotein, ferritin, CEA, Ig E, ESR, a-1 acid glycoprotein, CRP and prealbumin)	CRP postive	Not reported	Survival analysis/Kaplan-Meier. Comparisons by log-rank test. As many variables were correlated. The non-parametric regression model according to Cox was used to isolate the most important prognostic variables	No	The prognostic significance of acute phase proteins in patients with inoperable squamous cell carcinoma of the bronchus.
95	Lamb,G. W. A.;McMillan,D. C.;Ramsey,S.;Aitchison,M.	2006	both prospective (n=43) and retrospective (n=57), no CG	0.6	SA	57 retro, 43 prosp	0	RCC	all stages	To examine prognostic value of the systemic inflammatory response in pts undergoing potentially curative resection for renal cancer	Univariate survival analysis: sex (P£0.050), tumor stage (P<0.001), Fuhrman grade (P<0.001), UISS (P<0.001) and CRP (P<0.01) were significant predictors of cancer-specific survival. Multivariate analysis with sex, tumor stage, Fuhrman grade, PS and CRP e	Not reported	>10 mg/L considered as inflammatory response	Not reported	Not reported	Not reported (Minimum follow-up was 12 mo; median follow-up of survivors was 59 months. During this period, 25 pts died; 18 of their cancer and seven of intercurrent disease)	Not calculated	Not calculated	Age, Sex, ECOG-PS, tumor grade, tumor stage, UISS	CRP positive	Not reported	Comparisons between groups carried out using contingency table analysis (X2) as appropriate. Survival analysis performed using Cox’s proportional-hazards model. Deaths up to the end of October 2005 were included in analysis. Multivariate survival analysi	No	The relationship between the preoperative systemic inflammatory response and cancer-specific survival in patients undergoing potentially curative resection for renal clear cell cancer		Positive
96	Hilmy M;Bartlett JM;Underwood MA;McMillan DC	2005	Prospective Longitudinal no CG	0.6	SA	105 (32 pts had CRP levels both pre- and postop)	0	Bladder ca	Superficial/invasive	To examine relationship between stage, grade, CRP and cancer-specific-survival in pts with superficial or invasive bladder cancer	Univariate analysis: stage (P<0.001), grade (P<0.01) and elevated CRP preop (P<0.05) and postop (P<0.01) were significantly associated with overall survival. Also, stage (P<0.001), grade (P<0.001) and elevated CRP preop (P<0.05) and postop (P<0.01) were	Not reported	>10 mg/L considered as inflammatory response	Not reported	Not reported	mean cancer-specific survival was 82.9 mo (95% CI 70.8–94.9)	Not calculated	Not calculated	Age, sex, Tumor characteristics (stage, grade), preop CRP, postop CRP, Adjuvent thera[y	CRP positive, along with stage and grade	Not reported	Survival analysis performed using Cox proportional hazard model with pt age, sex, tumor stage and grade and CRP as prognostic variables. Deaths up to September 2004 were included in the analysis. Multivariate survival analysis performed using stepwise ba	No	The relationship between the systemic inflammatory response and survival in patients with transitional cell carcinoma of the urinary bladder.		Positive
97	Hilmy M;Campbell R;Bartlett JM;McNicol AM;Underwood MA;McMillan DC	2006	Retrospective, no CG	0.5	SA	103	0	Transitional cell carcinoma of bladder	all stages	Examine the relationship between systemic inflammatory response (CRP), tumour proliferative activity (Ki-67), T-lymphocyte (CD4+, CD8+) infiltration, COX-2 expression and cancer-specific survival in pts with transitional cell carcinoma of the bladder	61 pts had superficial disease and 42 had invasive disease. Cancer-specific survival was shorter in pts with invasive compared with superficial bladder cancer (P<0.001). Univariate analysis: stage, increased Ki-67 labelling index (P<0.05), increased COX-2	Not reported	>10mg/L considered as presence of inflammatory response	Not reported	Not reported	Not reported	Not calculated	Not calculated	Age, sex, tumour proliferative activity (Ki-67), T-lymphocyte (CD4+, CD8+) infiltration, COX-2, tumor characteristics (stage, grade), Adjuvent chemo	CRP and adjuvent therapy	Not reported	Data are presented as median and range. Relationships between these and other variables were analyzed using Mantel–Haenszel (w2) test for trend and Spearman’s rank correlation as appropriate. Survival analysis performed using Cox proportional hazard mod	No	The relationship between the systemic inflammatory response, tumour proliferative activity, T-lymphocytic infiltration and COX-2 expression and survival in patients with transitional cell carcinoma of the urinary bladder.	Retrospective	Positive
98	Canna K;McArdle PA;McMillan DC;McNicol AM;Smith GW;McKee RF;McArdle CS	2005	Prospective Longitudinal no CG	0.6	SA	147	0	Colorectal ca	curative resection	To examine relationship between tumor T-lymphocyte subset infiltration, circulating concentrations of CRP and cancer-specific survival in pts who had undergone potentially curative resection for colorectal cancer	CRP was measured prior to surgery. CD4+ and CD8+ T-lymphocyte infiltration of the tumor was assessed. When pts were grouped according to % tumor volume of CD4+T, there was no difference in age, sex, tumor site, and stage and tumor characteristics. However	Fluorescence polarisation immunoassay and using an Abbott TDXTM analyser and Abbott reagents (Abbott Laboratories, Abbott Park, IL, USA)	>10 mg/L was considered to indicate the presence of a systemic inflammatory response	36% pts had elevated CRP levels.	Not defined	The minimum follow-up was 30 months; the median follow-up of the survivors was 62 months. During the course of the study, 55 patients died, 39 patients of their cancer and 16 of intercurrent disease	Not calculated	Not calculated	Age, sex, tumor characteristics (Duke's stage, grade), preop CRP, CD4+ and CD8+ tumor infiltration, adjuvent therapy	CRP positive, along with age and stage. CD4+ on univariate	Not reported	Data are presented as median and range. Where appropriate, comparison of groups of pts was carried out using contingency table analysis (w2) and the Kruskal–Wallis test for analysis of variance. For the purpose of analysis, T-lymphocyte subsets were group	No	The relationship between tumour T-lymphocyte infiltration, the systemic inflammatory response and survival in patients undergoing curative resection for colorectal cancer.		Positive
99	Yuceyar,S.;Erturk,S.;Dirican,A.;Cengiz,A.;Saner,H.	1996	Prospective Longitudinal with CG	0.55	SA	22	9	Colorectal ca	Preop (all stages)	To determine role of acute-phase reactant proteins in combination with CEA and CA 19-9 at the preoperative staging of colorectal cancer	In 22 pts with cancers of colon and rectum and in 9 controls without cancer, the serum levels of CEA, CA 19-9, CRP, alpha 1-antitrypsin (AAT) and alpha 1-acid glycoprotein (AAG) were measured. While statistical analysis did not show significant correlatio	Direct latex agglutination using N latex CRP reagents kits (Germany)	>5mg/L abnormal	39.9 +/- 47.92 mg/L	Not defined	Not reported	Not calculated	Not calculated	CEA, CA 19-9, alpha 1-antitrypsin (AAT) and alpha 1-acid glycoprotein (AAG) were measured	negative for CRP. AAG levels, in combination with serum CA 19-9 may be important for preop prediction in colorectal	£0.05	Data was assessed using Kruskal-Wallis one-way ANOVA test. Spearman correlation analysis and multiple stepwise linear regression test was performed for correlation between stage of cancer and parameter	No	The role of acute-phase reactant proteins, carcinoembryonic antigen and CA 19-9 as a marker in the preoperative staging of colorectal cancer: A prospective clinical study	Small sample size. Not powered to detect difference	Negative
100	Muller,T.;Marshall,R. J.;Cooper,E. H.	1985	Prospective Longitudinal with CG	0.7	SA	290	35 non ca	lung ca	all stages (preop)	To determine role of acute-phase reactant proteins in combination with tumor markers at the preoperative staging of lung cancer and to assess survival	It is found that, with the exception of PAG, C3 and IgE, there are significant differences between [protein] in the subsequently diagnosed cancer and non-cancer pts. However, [protein] in cancer pts who were suitable for surgery do not differ significantl	Single radial immunodiffusion using antisera and standards obtained from Behringwerke AG, Marburg/Lahn FRG	<10 mg/l considered normal limit	median values in different groups (operable vs inoperable) 16 (3-42) vs 25 (9-53)	Follow up for 4 years. Not clearly defined	median survival : 20.5 mo in operable gp vs 5.7 in inoperable	Not calculated	Not calculated	age, sex, tumor characteristics, CEA, alpha 1-acid glycoprotein (AGP), CRP, ferritin (FER), prealbumin (PAB), third component of complement (C3), IgE, alpha 2-pregnancy-associated glycoprotein (PAG), beta 2-microglobulin (beta 2-m) and retinol binding pro	negative for CRP. C3, AGP and RBP significant	0.01	Statistical difference between groups was assessed / Kruskal-Wallis non parametric one-way ANOVA. Multivariate analysis assessed by logistic regression models to discriminate the 3 groups. Survival by log rank test and co's proportional hazard model	no	The role of serum tumour markers to aid the selection of lung cancer patients for surgery and the assessment of prognosis		Negative
101	Bromwich E;McMillan DC;Lamb GW;Vasey PA;Aitchison M	2004	Prospective + Retrospective Longitudinal no CG	0.55	SA	58 (26 retro; 32 prosp)	0	RCC	advanced	Examine the relationship between systemic inflammatory response, performance status and survival in pts undergoing alpha interferon immunotherapy for advanced renal cancer	univariate survival analysis: ECOG-ps (P<0.05), CRP (<10/>10 mg/L, P<0.05) and treatment duration (P<0.001) were significant predictors of survival. On multivariate analysis with ECOG-ps and CRP entered as covariates, only CRP was a significant indepe	fluorescence polarisation immunoassay using a TDX analyser and reagents obtained from Abbott Laboratories (Abbott Park, IL, USA)	< or = 10 vs >10 mg/L	not reported	Not clearly defined	not reported (subgroup analysis only)	Not calculated	Not calculated	Age, sex, ECOG PS, treatment	positive for CRP	Not reported	Univariate survival analysis was performed using Kaplan–Meier method with the log rank test. Multivariate survival analysis and calculation of hazard ratios were performed using Cox regression analysis	No	The systemic inflammatory response, performance status and survival in patients undergoing alpha-interferon treatment for advanced renal cancer.	sample size small	Positive
102	Scott,H. R.;McMillan,D. C.;Forrest,L. M.;Brown,D. J. F.;McArdle,C. S.;Milroy,R.	2002	Prospective Longitudinal no CG	0.6	SA	106	0	NSCLC	inoperable	to examine the relationship between magnitude of systemic inflammatory response and weight loss, performance status and survival in pts with inoperable NSCLC.	Almost 80% pts had elevated CRP (>10 mg/L). On multivariate analysis, age (P=0.012), tumor type (0.002), weight loss (P=0.056), CRP (P=0.047), KPS (P=0.002) and fatigue (P=0.046) were independent predictors of survival. The pts were grouped according to t	Not reported	>10mg/L considered as elevated	median 40 (<5-240) mg/L	from diagnosis	Median 5.2 (0.3-38.5) mo	Not calculated	Not calculated	sex, age, tumor characteristics (stage, type), CRP, albumin, Hempglobin, KPS, QLQ-C30, survival, weight loss	positive for CRP, along with age, KPS, Tumor type, WL, fatigue	Not reported	median and range. comparison of groups/ Kruskal-Wallis test for analysis of variance. Survival analysis/ Cox proportional hazard model with age, sex, stage, histological type, weight loss, hemoglobin, albumin, CRP, KPS and EORTC QLQ-C30 subscales as prog	Yes for infection (partly no to NSAIDS CS)	The systemic inflammatory response, weight loss, performance status and survival in patients with inoperable non-small cell lung cancer		Positive
103	Kara,E.;Korkut,M. A.;Erhan,Y.;Aydede,H.;Zeybek,A.;Sungurtekin,U.;Osmanoglu,H.	2001	Prospective Longitudinal no CG	0.6	SA	82	0	colorectal ca	all stages	To identify the prognostic value of the commonly used tumor markers CEA and CA19-9 and CRP in the recurrence of colorectal ca	Relapse occurred in 16 (19.5%) pts. During follow up, CRP levels raised in 36 (44%), whereas CEA and CA 19.9 levels rose in 18 (22%) and 7 (8%) pts respectively. Raised serum levels of all 3 markers were found in 7 pts with recurrent ds, both pre and post	Direct latex agglutination using a CRP -latex kit	normal range 0-0.5ng/ml	Not reported	NA	NA	Not calculated	Not calculated	Sex, age, tumor characteristics (Duke's stage, Grade, localization), CEA, CA 19.9, preop vs postop values	positive fo CRP (prediction of recurrence)	<0.05	Linear regression and pearson's correlation coefficieny were used	No	The value of serum C-reactive protein, carcinoembryonic antigen and cancer-associated antigen 19.9 as prognostic factors for recurrence in colorectal cancer		Positive
104	Shimada,H.;Kitabayashi,H.;Nabeya,Y.;Okazumi,S. -I;Matsubara,H.;Funami,Y.;Miyazawa,Y.;Shiratori,T.;Uno,T.;Itoh,H.;Ochiai,T.	2003	Both Retrospective and Prospective, no CG. Pts are selected retrospectively by reviewing their charts then followed over time for recurrence	0.55	SA	258	0	esophageal ca	after recurrence (all stages)	to explore treatment responses and prognostic factors in pts with recurrent esophageal cancer	Overall clinical response observed in 26 / 76 pts (34%). Treatment response was significantly associated with type of recurrence, history of perioperative adjuvant therapy, time of recurrence, number of recurrent tumors, albumin concentration, S-CRP, and	Serum samples collected at time of recurrence. latex CRP immunodetection kit (CRP-Latex Seiken, Tokyo, Japan)	1.0 mg/dL	Mean and median values of pretreatment S-CRP were 3.1mg/dL and 1.0 mg/dL (range 0.1 to 28). When using a cutoff value of 1.0 mg/dL for S-CRP, 39 pts (47%) revealed low levels and 44 pts (53%) revealed high levels	Not clearly defined	Not reported	Not calculated	Not calculated	S-p53 Abs, type of recurrence, type of treatment, periop adjuvent treatment, time of recurrence, number of recurrent tumor, Albumin	positive for CRP (prediction of outcome after recurrence), along with S-p53-Abs	< 0.05	Fisher exact probability test was applied to determine significance between 2 groups. Survival probabilities calculated / product limit method of Kaplan and Meier. Differences between groups tested using log-rank test. Influence of each clinico-pathologic	No	Treatment response and prognosis of patients after recurrence of esophageal cancer		Positive
105	A,LEWENHAUPT;P,EKMAN;P,ENEROTH;B,NILSSON	1990	retrospective, no CG	0.55	SA	90	0	Prostate ca	All stages	To define which serum markers would best distinguish prostate cancers with rapid progression from those with a slow progressive potential	Neopterin appeared to be the most efficient marker, followed by tumour grade, thymidine kinase and prostate specific antigen. No other variable provided information of statistical significance. In multivariate analysis thymidine kinase performed best, fol	ELISA, Sophar, Brussels, Belgium	20mg/l	Not reported	Not clearly defined	3 year survival assessed. After 3 years, 18% pts died (16/90), 49% after 5 years	Calculated but not shown	Calculated but not shown	prostatic acid phosphatase, PSA, neopterin, thymidine kinase, osteocalcin, CRP and tissue polypeptide antigen	negative for CRP. Neopterin appeared to be the most efficient marker, followed by tumour grade, thymidine kinase and prostate specific antigen	Not reported	By means of Cox's regression and multivariate analysis the ability of these variables to predict prognosis, i.e. death from prostatic cancer, was studied	No	TUMOR MARKERS AS PROGNOSTIC AIDS IN PROSTATIC CARCINOMA	Retrospective	Negative
Abstract/Poster/Conference
Not found on PubMed. Look up elsewhere later
Use as a secondary paper for discussion
cachexia addressed inpaper
	Studies that might be excluded from primary analysis
Notes that can be eventually of help
GPS papers
	CRP is a prognostic predictor	CRP not a predictor
	PINI
