# Supplementary material for: C-Reactive Protein Is an Important Biomarker for Prognosis Tumor Recurrence and Treatment Response in Adult Solid Tumors: A Systematic Review
Source: PLoS One. 2015 Dec 30;10(12):e0143080. doi: 10.1371/journal.pone.0143080 (PMC4705106; doi:10.1371/journal.pone.0143080)
Supplement: S2 Data — (XLS) [file pone.0143080.s006.xls]

## Sheet: 06.11.2013.CRP DATA FOR ANALYSI
REFERENCE ID	AUTHORS	YEAR OF PUBLICATION (MM-DD-YY, 01 FOR DAY IF NOT MENTIONED)	COUNTRY WHERE RESEARCH WAS CONDUCTED	TITLE OF THE ARTICLE	Complete?	STUDY DESIGN	OTHERS (STUDY DESIGN)	QUALITY ASSESSMENT SCORE	QA SCORE	QUALITY ASSESSMENT RATING	NUMBER OF PATIENTS	NUMBER OF CONTROLS	NUMBER WITHDRAWN	PATIENT SELECTION METHOD DESCRIBED	CANCER SITE/TYPE	CANCER-OTHERS	DISEASE EXTENT	SPECIFIC STAGES	EXTENT-OTHERS	METASTASIS	MAIN OUTCOME (High CRP as a predictor of) (choice='Estimating Prognosis')	MAIN OUTCOME (High CRP as a predictor of) (choice='Treatment Response and Outcome')	MAIN OUTCOME (High CRP as a predictor of) (choice='Tumor Recurrence')	MAIN OUTCOME (High CRP as a predictor of) (choice='Others')	MAIN OUTCOME OTHERS	Complete?	RESULTS/CONCLUSIONS	STATISTICAL METHODS USED FOR IMPORTANT VARIABLES	CRP CUTOFFS (mg/L)	CRP MEASUREMENT ASSAY (choice='Not Reported')	CRP MEASUREMENT ASSAY (choice='Commercial Kit (Behringwerke)')	CRP MEASUREMENT ASSAY (choice='Mancini method, FRG')	CRP MEASUREMENT ASSAY (choice='Fluorescence Polarization Immunoassay')	CRP MEASUREMENT ASSAY (choice='Rate Nephelometry')	CRP MEASUREMENT ASSAY (choice='Beckman ICS analyser II system')	CRP MEASUREMENT ASSAY (choice='Immunoturbidometric Assay')	CRP MEASUREMENT ASSAY (choice='Turbidimetric Immunoassay-N-Assay TIA CRP-S Kit')	CRP MEASUREMENT ASSAY (choice='Automatic Nephelometer')	CRP MEASUREMENT ASSAY (choice='Latex CRP Immunodetection Kit')	CRP MEASUREMENT ASSAY (choice='Routine Laboratory Measurement')	CRP MEASUREMENT ASSAY (choice='Radial Immunodiffusion')	CRP MEASUREMENT ASSAY (choice='ELISA')	CRP MEASUREMENT ASSAY (choice='Direct Latex Agglutination')	CRP MEASUREMENT ASSAY (choice='Others')	MEASUREMENT ASSAY OTHERS	MEAN/MEDIAN CRP LEVEL	SURVIVAL DEFINITION	MEAN/MEDIAN SURVIVAL TIME (IN MONTHS)	CRP SENSITIVITY AS PREDICTOR
1	Abdulla Cetin Tanrikulu	2010-09-28	Turkey	A Clinical, Radiographic and Laboratory Evaluation of Prognostic Factors in 363 Patients with Malignant Pleural Mesothelioma	Complete	Retrospective without CG		>=50 but < 80%	55	Somewhat Adequate/Intermediate	363	0	None	Yes	Others	Malignant Pleural Mesothelioma	All Stages/Different Stages				Checked	Unchecked	Unchecked	Unchecked		Complete	Variables with p<0.05 in univariate analysis were taken into final model for multivariate analysis. According to multivariate analysis, a Karnofsky Performance Score (KPS)<=60, increased poor prognosis 2..25, Pleural fluid glucose <=40mg/dl 1.73 times, CRP>50mg/l 1.56 times, serum LDH >500U/l 2.24 times, presence of pleural fluid 2.9 times, pleural thickening >1cm 2.15 times and platlets count >4…	Survival: Kaplan Meier method; Log-rank to compare overall survival; Proportional hazards regression model with stratification used for both univariate and multivariate analyses. Multivariate: Cox's Proportional Hazards	<=50 and >50	Checked	Unchecked	Unchecked	Unchecked	Unchecked	Unchecked	Unchecked	Unchecked	Unchecked	Unchecked	Unchecked	Unchecked	Unchecked	Unchecked	Unchecked		None	Yes, period between time of diagnosis and time of death, if still alive, period between time of diagnosis and March 2010	8.0 (95% CI, 7.36-8.64)	No
3	T V Johnson	2010-02-01	USA	Absolute Preoperative C-Reactive Protein Predicts Metastasis and Mortality in the First Year Following Potentially Curative Nephrectomy for Clear Cell Renal Carcinoma	Complete	Prospective, Longitudinal without CG		80 - 100%	85	Adequate	130	0	0	Yes	Renal Cell Carcinoma		All Stages/Different Stages				Checked	Unchecked	Unchecked	Unchecked		Complete	Univariate analysis, several factors associated with relapse-free survival (RFS) inlcuding T stage, tumor size, tumor necrosis, UISS, SSIGN, Kattan clinical score, and preoperative hemoglobin, platelets and albumin and CRP. After multivariate analysis only SSIGN score (OR 24.171, 95 % CI 4.511-120.511) and preoperative CRP (B 0.027, SE 0.003, p<0.001) were significantly associated with 1-year RFS…	Analysis used binary logistic regression. ORs and corresponding 95% CI	No cutoffs, Overall value ranged from 0.5 to 251.49 mg/l	Checked	Unchecked	Unchecked	Unchecked	Unchecked	Unchecked	Unchecked	Unchecked	Unchecked	Unchecked	Unchecked	Unchecked	Unchecked	Unchecked	Unchecked		Mean preoperative CRP for patients in whom metastasis did and did not develop was 89.17 and 9.16 respectively. Mean CRP for patients who did and did not die was 102.61 and 19.52 mg/l, respectively.	Not Reported. Study used 2 outcome measures of RFS and ORS within 1 year of nephrectomy	Not reported	No
5	Volkova E	2010-11-16	Japan	Association of angiopoietin-2, C-reactive protein and markers of obesity and insulin resistance with survival outcome in colorectal cancer	Complete	Prospective, Longitudinal without CG		>=50 but < 80%	60	Somewhat Adequate/Intermediate	344	0	0	Yes	Colorectal		All Stages/Different Stages				Checked	Unchecked	Unchecked	Checked	Cancer Progression	Complete	Serum Angiopoeitin-2 and VEGF-A levels increased with tumour T stage (P=0.007 and P=0.025, respectively) and N stage (P=0.02 and P=0.03, respectively), and correlated with CRP levels (r=0.43, P<0.001 and r=0.23, P<0.001, respectively).. Angiopoietin-2 correlated with C-peptide (r=0.14, P=0.007) and VEGF-A with IGF-1 in males (r=0.25, P=0.001). Kaplan-Meier analysis showed that patients with high …	Kaplan Meier method for Survival analysis; Multivariate: Cox's proportional hazards; Differences in survival rate between groups: Log rank	4.1 mg/l	Unchecked	Unchecked	Unchecked	Unchecked	Unchecked	Unchecked	Unchecked	Unchecked	Unchecked	Unchecked	Unchecked	Unchecked	Checked	Unchecked	Unchecked		5.44 (Females) and 4.02 (Males)	None	Not reported	No
7	Zingg,U.;Forberger,J.;Rajcic,B.;Langton,C.;Jamieson,G. G.	2010-01-01	Switzerland	Association of C-reactive protein levels and long-term survival after neoadjuvant therapy and esophagectomy for esophageal cancer	Complete	Prospective, Longitudinal with CG		>=50 but < 80%	70	Somewhat Adequate/Intermediate	90	105	0	Yes	Cancer Esophagus		Resectable				Checked	Unchecked	Unchecked	Unchecked		Complete	Kaplan-Meier survival analysis showed, patients with normal preoperative CRP level (median survival 65.4 months and 5 year survival 52.1%) had a significant survival advantage compared to patients with raised CRP levels (median survival 18.7 months and 5-year survival 23.3%, log rank test p = 0.027). In the patients who proceeded directly to surgery had no difference in data. Univariate and Multi…	Survival: Kaplan Meier: Survival Differences: Log rank: Cox regression: multivariate	For Swiss patients, <10mg/L and Australian patients <8 mg/L	Unchecked	Unchecked	Unchecked	Unchecked	Unchecked	Unchecked	Checked	Unchecked	Unchecked	Unchecked	Unchecked	Unchecked	Unchecked	Unchecked	Unchecked		Normal CRP: Median 4.0 (95%CI: 3.8 - 4.0) and Raised CRP: Median 19.3 (95% CI: 12.1 - 37.8) and p-value: <0.001	Not reported	18.7	No
8	Schmid,M.;Schneitter,A.;Hinterberger,S.;Seeber,J.;Reinthaller,A.;Hefler,L.	2007-12-01	Austria	Association of elevated C-reactive protein levels with an impaired prognosis in patients with surgically treated endometrial cancer	Complete	Retrospective without CG		>=50 but < 80%	50	Somewhat Adequate/Intermediate	403	0	0	Yes	Others	Endometroid Endometrial Cancer (Histologically Confirmed)	All Stages/Different Stages				Checked	Unchecked	Unchecked	Unchecked		Complete	In a univariate survival analysis, CRP serum levels, tumor stage, tumor grade and age at diagnosis were associated with disease-free and overall survival. Univariate analysis, disease free survival, CRP serum level (mg/dL) p<0.001, HR: 1.2 (1.1 - 1.4). On multivariate analysis, disease free survival, p 0.001, HR 1.2 (1.1 - 1.3). For overall survival, Univariate analysis, p <0.001, HR 1.2 (1.1- 1.…	Survival probabilities: Univariable Cox regression model or a Kaplan Meier using log rank: Multivariable: Cox regression model	5mg/L or less	Unchecked	Unchecked	Unchecked	Unchecked	Unchecked	Unchecked	Checked	Unchecked	Unchecked	Unchecked	Unchecked	Unchecked	Unchecked	Unchecked	Unchecked		19 (+/- 39) mg/L	Survival times were censored with the last follow up date	Not reported	No
9	Del Fabbro,E.;Hui,D.;Nooruddin,Z. I.;Dalal,S.;Dev,R.;Freer,G.;Roberts,L.;Palmer,J. L.;Bruera,E.	2010-06-06	USA	Associations among hypogonadism, C-reactive protein, symptom burden, and survival in male cancer patients with cachexia: a preliminary report	Complete	Retrospective without CG		>=50 but < 80%	50	Somewhat Adequate/Intermediate	98	0	0	Yes	Heterogenous		Advanced				Checked	Unchecked	Unchecked	Checked	Examine the association between hypogonadism, inflammation, symptom severity, and survival	Complete	Survival of male patients with CRP levels >10 mg/L showed decreased survival compared to those with levels <=10 mg/L (p=0.010). Survival of male patients with testosterone levels <=185 ng/dL was decreased compared with that of those with levels>185 ng/dL	Spearman's correlation test to determine the associations among testosterone level, CRP level and symptoms based on ESAS weight and body composition data.	10 mg/L	Unchecked	Unchecked	Unchecked	Unchecked	Unchecked	Unchecked	Checked	Unchecked	Unchecked	Unchecked	Unchecked	Unchecked	Unchecked	Unchecked	Unchecked		20 mg/L (Q1-Q3: 7-66 mg/L)	The time of initial cachexia clinic consultation to death from any cause or date last known alive.	105 days vs 324 days (CRP>10 mg/L vs. <=10 mg/L)	No
10	Heikkila,K.;Ebrahim,S.;Rumley,A.;Lowe,G.;Lawlor,D. A.	2007-04-03	UK	Associations of circulating C-reactive protein and interleukin-6 with survival in women with and without cancer: findings from the British Women's Heart and Health Study	Complete	Retrospective with CG		>=50 but < 80%	55	Somewhat Adequate/Intermediate	353	3074	0	Yes	Heterogenous		All Stages/Different Stages				Checked	Unchecked	Unchecked	Unchecked		Complete	Elevated CRP and IL-6 concentrations were associated with decreased survival time in women who had an established cancer at study baseline as well as in women who were free of cancer throughout the study. HR ratios for death (per doubling of the exposure) in relation to CRP and IL-6. In unadjusted model, CRP in women who never had cancer HR 1.24(95%CI, 1.12, 1.37) p <0.001, those who had cancer a…	Cox Proportional hazard to see the associations with survival. Survival: Kaplan Meier;	Not Reported	Unchecked	Unchecked	Unchecked	Unchecked	Checked	Unchecked	Unchecked	Unchecked	Checked	Unchecked	Unchecked	Unchecked	Unchecked	Unchecked	Unchecked		Cancer at baseline (n=353) 1.85 (SD 3.28); Never had cancer (n=3,074) 1.75 (SD3.13)	Period between the date of entry to the study, when IL-6 and CRP were measured, and death of any cause or the end of follow up, January 31, 2006.	Not Reported	No
11	Guida,M.;Casamassima,A.;Monticelli,G	2007-10-22	Italy	Basal cytokines profile in metastatic renal cell carcinoma patients treated with subcutaneous IL-2-based therapy compared with that of healthy donors	Complete	Retrospective with CG		>=50 but < 80%	60	Somewhat Adequate/Intermediate	55	144	0	Yes	Renal Cell Carcinoma		Metastasis			Soft tissue/Lung, Liver, Bone, Brain	Checked	Checked	Unchecked	Unchecked		Complete	On univariate, higher levels of CRP (p<0.0001), IL-6, IL-8, and lower level of IL-12 weer correlated with poorer survival. On multivariate, at the final parsimonious model, only CRP (HR:4.0361; 95% CI: 1.5801-10.3099; p=0.0035) and IL-12 were found to have an independent impact on survival	Survival curves: Kaplan-Meier, differences in survival curves: log-rank test, univariate and multivariate to evaluate the relation. Multivariate: Cox proportional hazards model.	0.8 mg/dL = 8 mg/L	Unchecked	Unchecked	Unchecked	Unchecked	Checked	Unchecked	Unchecked	Unchecked	Unchecked	Unchecked	Unchecked	Unchecked	Unchecked	Unchecked	Unchecked		Dichotomized at 8 mg/L	Not Reported	8(CI; 5.68-10.32)	No
12	Allin,K. H.;Bojesen,S. E.;Nordestgaard,B. G.	2009-05-01	Denmark	Baseline C-reactive protein is associated with incident cancer and survival in patients with cancer	Complete	Prospective, Longitudinal without CG		>=50 but < 80%	70	Somewhat Adequate/Intermediate	9605	0	0	Yes	Heterogenous		All Stages/Different Stages				Checked	Unchecked	Unchecked	Checked	Association of CRP with cancer incidence in general population	Complete	Survival after a diagnosis of cancer, unadjusted for potential confounders, decreased with increasing levels of plasma CRP at study entry. log rank trend test P<0.001. Multifactorially adjusted hazard ratios were 1.8 (95 % CI, 1.2 to 2.7) for CRP >3 versus <1mg/L abd 1.4(95% CI, 1.1 to 1.7) for the highest versus the lowest quintile: P for trend = 0.002 and 0.002. Elevated CRP levels are associat…	Survival: Kaplan Meier and differences in categories: Log rank; Multivariable: Conx Proportional hazards	Low (<1.0 mg/L), average (1.0 to 3.0mg/L) or high (>3.0 mg/L)	Unchecked	Unchecked	Unchecked	Unchecked	Checked	Unchecked	Unchecked	Checked	Checked	Unchecked	Unchecked	Unchecked	Unchecked	Unchecked	Unchecked		1.7 mg/L	Patients followed from the date of diagnosis until death, emigration or censored at July 2007	Not Reported	No
15	Ito K; Yoshii H; Asakuma J; Sato A	2009-05-25	Japan	Clinical Impact of the Presence of the Worse Nucleolar Grade in Renal Cell Carcinoma Species	Complete	Retrospective without CG		>=50 but < 80%	50	Somewhat Adequate/Intermediate	314	0	0	Yes	Renal Cell Carcinoma		All Stages/Different Stages				Checked	Unchecked	Checked	Unchecked		Complete	On univariate (Kaplan Meier), the prognosis was poorer for those with large tumor, higher pT stage, LNM, DM, microvascular invasion or a CRP level >= 1 mg/dL. In multivariate, only DM was an independent predictor for the prognosis.	Survival curves constructed by the Kaplan-Meier method, and the differences between them were assessed using the log-rank test. Cox's proportional hazard regression model was used for univariate and multivariate analyses.	>=1 mg/dL	Checked	Unchecked	Unchecked	Unchecked	Unchecked	Unchecked	Unchecked	Unchecked	Unchecked	Unchecked	Unchecked	Unchecked	Unchecked	Unchecked	Unchecked		6.2+/-6.2 (Grade 3); 3.8+/-5.4 mg/dL	Till the date of death or the date of last follow up examination	Not reported	No
16	Deans,D. A.;Wigmore,S. J.;de Beaux,A. C.	2007-08-17	UK	Clinical prognostic scoring system to aid decision-making in gastro-oesophageal cancer	Complete	Prospective, Longitudinal without CG		>=50 but < 80%	70	Somewhat Adequate/Intermediate	220	0	0	Yes	Gastro esophageal		All Stages/Different Stages				Checked	Unchecked	Unchecked	Checked	Develop a robust model for outcome prediction	Complete	On univariate, age, BMI, weight loss, rate of weight loss, dysphagia score, dietary intake, Karnofsky score, CRP>5mg/L (HR: 2.58;95% CI: 1.83-3.64; p=<0.001) Clinical stage of disease and tumor grade are a/w risk of death. On multivariate, CRP (HR: 1.58; 95% CI: 1.04-2.34; p=0.031), rate of weight loss; Karnofsky score; Clinical stage of disease) were independently a/w survival.	Cox proportional hazards model used to determine the effects of clinical and investigative variables on survival time, and the probability of death following diagnosis in both univariate and multivariate analysis within 12 and 24 months). Estimates of probability of death at 12 and 24 months were calculated from survival tables.	5 mg/L	Unchecked	Unchecked	Unchecked	Unchecked	Unchecked	Unchecked	Checked	Unchecked	Unchecked	Unchecked	Unchecked	Unchecked	Unchecked	Unchecked	Unchecked		7 (IQR: 2-25) mg/L	Not reported	13 months	No
18	Kwon,K. A.;Kim,S. H.;Oh,S. Y.;Lee,S.;Han,J. Y.;Kim,K. H.;Goh,R. Y.;	2010-01-01	S. Korea	Clinical significance of preoperative serum vascular endothelial growth factor, interleukin-6, and C-reactive protein level in colorectal cancer	Complete	Prospective, Longitudinal with CG		>=50 but < 80%	65	Somewhat Adequate/Intermediate	132	50	0	Yes	Colorectal		All Stages/Different Stages				Checked	Unchecked	Unchecked	Unchecked		Complete	CRP is not associated with survival on univariate and multivariate.	Univaraite, multivariate: Cox Survival: Kaplan Meier	0.51 mg/dL = 5mg/L	Unchecked	Unchecked	Unchecked	Unchecked	Unchecked	Unchecked	Checked	Unchecked	Unchecked	Unchecked	Unchecked	Unchecked	Unchecked	Unchecked	Unchecked		2.2 (0.00-184.0)	Yes	Not reported	No
19	Katsuhiro Masago, Shiro Fujita	2011-03-24	Japan	Clinical significance of pretreatment C-Reactive Protein in patients with Advanced Nonsquamous, Non-small cell lung Cancer who received Gefitinib	Complete	Prospective, Longitudinal without CG		80 - 100%	80	Adequate	79	27	0	Yes	Lung Cancer		All Stages/Different Stages				Checked	Checked	Unchecked	Unchecked		Complete	The median survival time for patients with CRP-positive serum was significantly shorter than that of patients with CRP- negative serum. EGFR (Epidermal Growth Factor Receptor), mutational status and CRP status had significant prognostic effects on survival based on univariate analysis. IN MVA< wild -type EFGF and CRP- positive serum were significant independent prognostic factors for survival.	Univariate: Fischer exact testor Chi square: Multivariate: OR and 95% CI: Evaluate risk factors a/w prognosis: Cox Proportional Hazards model. Survival curves: Kaplan Meier. Log rank to evaluate the differrences between survival curves.	<1mg/dl	Unchecked	Unchecked	Unchecked	Unchecked	Unchecked	Unchecked	Unchecked	Unchecked	Unchecked	Unchecked	Unchecked	Unchecked	Unchecked	Checked	Unchecked		None	It was defined from the date of diagnosis to the date of death and patients still alive at the time of study analysis were censored	None	No
20	Kim, Do-Kyong, Oh Yong Sung	2009-05-20	Korea	Clinical Significances of Preoperative Serum Interleukin-6 and C-reactive Protein Level in Operable Gastric Cancer	Complete	Prospective, Longitudinal without CG		>=50 but < 80%	75	Somewhat Adequate/Intermediate	115	0	0	Yes	Gastric Cancer		All Stages/Different Stages				Checked	Checked	Unchecked	Unchecked		Complete	Il-6 and CRP were correlated with invasion depth (p<0.001, p=0.001), LN mets (p<0.001, p=0.024) and TNM stage (p<0.001, p<0.001)CRP evidenced no no significance with regard to Time To Progression (TTP) and Overall Survival (OS). Serum IL-6 correlated positively with CRP (p=0.018)	Survival durations: Kaplan Meier method. Log rank to compare the cumulative survival rate and time to progression	0.145	Unchecked	Unchecked	Unchecked	Unchecked	Unchecked	Unchecked	Checked	Unchecked	Unchecked	Unchecked	Unchecked	Unchecked	Unchecked	Unchecked	Unchecked		None	The duration of recurrence of gastric cancer and dealth measured from the date of surgery was referenced against time to progression and overall survival	None	Yes
21	Lukaszewicz-Zajac,M; Mroczko,B	2011-01-01	Poland	Comparison between clinical significance of serum proinflammatory proteins (IL-6 and CRP) and classic tumor markers (CEA and CA 19-9) in gastric cancer	Complete	Prospective, Longitudinal with CG		>=50 but < 80%	75	Somewhat Adequate/Intermediate	92	70	0	Yes	Gastric Cancer		All Stages/Different Stages				Checked	Unchecked	Unchecked	Checked	Compare the clinical significance of IL-6 and CRP with classic tumor markers (CEA,CA 19-9). Also these markers were assessed for clinico-pathological features of cancer tumor stage, depth of tumor invasion, presence of lymph node and distant metastasis	Complete	Univariate log-rank analysis showed the tumor stage(p=0.001), tumor size (p=0.003), the presence of nodal (p=0.001) and distant mets (p=0.001) tumor resectability (p=0.001) as well as serum levels of CEA and CA 19-9 (0.005) were the factors affecting overall survival. Multivariate regression analysis with Cox proportional hazards model revealed that tumor stage (p=0.024), tumor resectability (p=0…	Kaplan Meier method for Survival curves calculation. Log rank for univariate analyses of survival. Cox proportional hazards model for multivariate	5.2	Unchecked	Unchecked	Unchecked	Unchecked	Unchecked	Unchecked	Checked	Unchecked	Unchecked	Unchecked	Unchecked	Unchecked	Unchecked	Unchecked	Unchecked		11.1 (1.4, 238.7)	None	None	No
22	Crumley,A. B; Stuart RC	2008-01-01	UK	Comparison of an inflammation-based prognostic score (GPS) with performance status (ECOG-ps) in patients receiving palliative chemotherapy for gastroesophageal cancer	Complete	Prospective, Longitudinal without CG		>=50 but < 80%	60	Somewhat Adequate/Intermediate	65	0	0	Yes	Gastro esophageal		All Stages/Different Stages				Checked	Checked	Unchecked	Unchecked		Complete	Both on univariate and multivariate analysis, only the GPS (HR 1.65, 95% CI 1.10-2.47, p<0.05) was a significant predictor of cancer specific survival	Survival Analysis: Cox Proportional Hazards model	10	Checked	Unchecked	Unchecked	Unchecked	Unchecked	Unchecked	Unchecked	Unchecked	Unchecked	Unchecked	Unchecked	Unchecked	Unchecked	Unchecked	Unchecked		None	Deaths up to the end of January 2007 have been included in the analysis	GPS 0 (11.9), GPS 1-2 (9.5)	No
23	Crumley,A. B.;Stuart,R. C.;McKernan,M.;Going	2010-02-11	UK	Comparison of pre-treatment clinical prognostic factors in patients with gastro-oesophageal cancer and proposal of a new staging system	Complete	Prospective, Longitudinal without CG		>=50 but < 80%	60	Somewhat Adequate/Intermediate	217	0	0	Yes	Gastro esophageal		All Stages/Different Stages				Checked	Unchecked	Unchecked	Unchecked		Complete	On univariate, age, tumor site, cTNM, weight loss, C-reactive protein concentration (p: <0.001), ECRS (Edinburgh Clinical Risk Score), mGPS (p<0.001), and treatment were significantly associated with cancer-specific survival. On multivariate of sig. factors excluding treatment, age, tumor position, cTNM state and mGPS (HR:2.07; 95% CI: 1.67-2.58; p<0.001) were independently associated with cancer…	Univariate survival analysis: Cox Proportional Hazard model. Multivariate: stepwise backward procedure. Survival: Kaplan Meier, survival curve difference: log-rank	5mg/L	Checked	Unchecked	Unchecked	Unchecked	Unchecked	Unchecked	Unchecked	Unchecked	Unchecked	Unchecked	Unchecked	Unchecked	Unchecked	Unchecked	Unchecked		Dichotomized at 5 mg/L	Deaths upto the end of July 2008 were included in the analysis (censored)	median f/u of survivors (65 months). as all were f/u till July 2008	No
24	Roxburgh Campbell SD;Salmond JM	2012-05-01	UK	Comparison of the prognostic value of inflammation-based pathologic and biochemical criteria in patients undergoing potentially curative resection for colorectal cancer	Complete	Retrospective without CG		>=50 but < 80%	55	Somewhat Adequate/Intermediate	287	0	0	Yes	Colorectal		All Stages/Different Stages				Checked	Unchecked	Unchecked	Unchecked		Complete	On univariate survival analysis, age (p<0.001), Dukes stage (p<0.001), mGPS (p<0.001), total white count (p<0.01), neutrophil count (p<0.001), and a low grade or absent peritumoral inflammatory cell infiltrate assessed by either Jass criteria (p<0.01) or Klintrup criteria (p<0.001) were associated significantly with cancer-specific survival. On multivariate survival analysis the significant indiv…	Univariate and Multivariate survival analysis and HR calculation was performed using Cox proportional hazards model	None	Checked	Unchecked	Unchecked	Unchecked	Unchecked	Unchecked	Unchecked	Unchecked	Unchecked	Unchecked	Unchecked	Unchecked	Unchecked	Unchecked	Unchecked		None	Deaths censored at September 2007	71	No
25	Leitch, EF; Chakrabarti, M	2007-10-09	UK	Comparison of the prognostic value of selected markers of the systemic inflammatory response in patients with colorectal cancer	Complete	Prospective, Longitudinal without CG		>=50 but < 80%	70	Somewhat Adequate/Intermediate	233	0	0	Yes	Colorectal		Others		Similar point in the course of disease		Checked	Unchecked	Unchecked	Unchecked		Complete	In primary operable colorectal cancer, univariate survival analysis, age (p<0.01), TNM stage (p<0.05), white cell (p<0.001), neutrophil (p<0.01), monocyte (p<0.01), platelet (p<0.05), and mGPS(p<0.001) were significantly associated with overall survival. On multivariate analysis of these significant variables only age (HR 1.74, 95% CI 1.19-2.56, p=0.005), TNM stage (HR 2.28, 95% CI 1.36-3.82, p=0…	Survival analysis: Cox proportional hazards model. Multivariate using a stepwise backward procedure	>10mg/l	Checked	Unchecked	Unchecked	Unchecked	Unchecked	Unchecked	Unchecked	Unchecked	Unchecked	Unchecked	Unchecked	Unchecked	Unchecked	Unchecked	Unchecked		Not reported	Censored on April 2007	48 months (median f/u of survivors)	No
27	Wilop, S; Crysandt, M	2008-11-14	Germany	Correlation of C-reactive protein with survival and radiographic response to first-line platinum-based chemotherapy in advanced non-small cell lung cancer	Complete	Retrospective without CG		>=50 but < 80%	50	Somewhat Adequate/Intermediate	292	0	0	Yes	Lung Cancer		Advanced				Checked	Checked	Unchecked	Unchecked		Complete	Comparing CRP levels prior to and after 2 cycles of chemotherapy, CRP levels of 113 patients were available. Strong correlation between change of CRP and survival (p<0.0001, log rank test).	Survival data plotted using Kaplan Meier method and compared using the log-rank test	<5 mg/l to >230mg/l	Checked	Unchecked	Unchecked	Unchecked	Unchecked	Unchecked	Unchecked	Unchecked	Unchecked	Unchecked	Unchecked	Unchecked	Unchecked	Unchecked	Unchecked		55.6mg/l prior to the first cycle of chemotherapy, Average CRP in patients with ECOG <=2 was 49.1mg/l. Patients with ECOG>=3 showed higher CRP at the beginning of chemotherapy (85.9 mg/l, p=0.005, independent t-test)	Survival was calculated from the first day if firstline platinum-based chemotherapy until patient's death or last visit.	8.5 months (median overall survival)	No
29	Beer, TM; Lalani, AS	2008-04-21	USA and Canada	C-reactive protein as a prognostic marker for men with androgen-independent prostate cancer: results from the ASCENT trial	Complete	Prospective, Longitudinal without CG		>=50 but < 80%	60	Somewhat Adequate/Intermediate	160	0	0	Yes	Prostate		Metastasis			Metastatic androgen-independent prostate cancer (AIPC) with no prior chemotherapy	Checked	Checked	Unchecked	Unchecked		Complete	Each of the measured biomarkers was included in a multivariate Cox proportional hazards model to determine the extent to which the level of biomarker was predictive of overall survival (OS). Of the 16 analyses tested, CRP was the only biomarker found to be independently associated with OS (HR of 1.41, 95% CI: 1.199-1.647, p<0.0001).	Kaplan Meier for survival curves. Cox proportional hazards model used to assess the correlation betweent he baseline markers and clinical covariates ON OS. Logistic regression also used	=<8mg/l (Normal) and >8 mg/l elevated	Checked	Unchecked	Unchecked	Unchecked	Unchecked	Unchecked	Unchecked	Unchecked	Unchecked	Unchecked	Unchecked	Unchecked	Unchecked	Unchecked	Unchecked		Median CRP in patients with ECOG PS of 0 was 6.9 mg/L and 27.6 mg/L in patients with ECOG PS > 0	Overall Survival (OS) was defined as the time from randomization to death from any cause. OS was censored at 78 weeks for all subjects.	Not Reported	No
31	Stephan Polterauer, Christoph Grimm	2007-07-06	Austria	C-reactive protein is a prognostic parameter in patients with cervival cancer	Complete	Prospective, Longitudinal without CG		>=50 but < 80%	65	Somewhat Adequate/Intermediate	214	0	0	Yes	Others	Cervival Cancer	All Stages/Different Stages				Checked	Unchecked	Checked	Unchecked		Complete	Median CRP serum level (CRP=<5 mg/dl vs. >0.5 mg/dl) and Disease Free Survival, Univariate p=0.001 and Overall survival p<0.001. Also Multivariate p=0.02 HR (95% CI): 2.1(1.2-4.0) Overall survival p= 0.001; HR (95% CI) 3.0 (1.6-6.0). Also, Tumor stage (FIGO IA vs. IB vs. II vs. III-IV) Disease Free Survival, Univariate p<0.001, Multivariate p=0.002, HR(95% CI) 2.0 (1.3-3.0): Overall survival; Uni…	Survival probabilities: Kaplan meier. Differences: Log rank. Univariate and multivariate Cox regression models	=<0.5 mg/dl and >0.5 mg/dl	Unchecked	Unchecked	Unchecked	Unchecked	Unchecked	Unchecked	Checked	Unchecked	Unchecked	Unchecked	Unchecked	Unchecked	Unchecked	Unchecked	Unchecked		0.5mg/dl (0.5-0.9 mg/dl) prior therapy	Survival times of disease free and still alive were censored with the last f/u date	Not Reported	No
33	Karakiewicz, P. I.; Hutterer, G. C	2007-07-18	Canada	C-reactive protein is an informative predictor of renal cell carcinoma-specific mortality: a European study of 313 patients	Complete	Prospective, Longitudinal without CG		>=50 but < 80%	65	Somewhat Adequate/Intermediate	313	0	0	Yes	Renal Cell Carcinoma		All Stages/Different Stages				Checked	Unchecked	Unchecked	Unchecked		Complete	The univariate analysis addressing RCC-SM, except for age, gender and histologic subtype, all predictors were statistically significantly associated. Continuously coded CRP p<0.001, % Predictive accuracy 74.0, Ratio Rate: 1.006. Categorically coded CRP p<0.001 and % Predictive Accuracy 75.6%. On Multivariate model, categorically coded CRP (p=0.003), ECOG performance status (p=0.009) and M-stage (…	Kaplan-Meier Plots for survival curves. Univariable and multivariable regression models: Cox	Categorically Coded: =<4; 4.1-23.0; >23.0	Unchecked	Unchecked	Unchecked	Unchecked	Unchecked	Unchecked	Unchecked	Unchecked	Checked	Unchecked	Unchecked	Unchecked	Unchecked	Unchecked	Unchecked		Continuosly coded: Mean 40.9; Median 11(1.0-358.0) mg/L	Not Reported	Mean: 13.9 yrs(166.8mnths); Median: 19.9 (238.8 mnths)	No
34	Yoshida, S; Saito, K	2008-01-01	Japan	C-reactive protein level predicts prognosis in patients with muscle-invasive bladder cancer treated with chemoradiotherapy	Complete	Prospective, Longitudinal without CG		>=50 but < 80%	70	Somewhat Adequate/Intermediate	88	0	0	Yes	Bladder Cancer		Locally Advanced				Checked	Checked	Unchecked	Unchecked		Complete	Cancer specific survival (CSS) of the elevated CRP group was significantly worse than that of the normal CRP group.(p=0.003). Multivariate analysis of the factors before chemoradiotherapy (ChRT) showed that CRP and cT stage were independent prognostic indicators for CSS, with a hazard ratio (95%CI) of 1.80 (1.01-2.97) (p=0.046). Univariate analysis of the characterstics of patients with muscle-in…	CSS using Kaplan Meier and compared using log-rank test. Multivariate analyses: Cox proportional hazard model.	=<0.5mg/dL as normal level and >0.5 mg/dL as elevated	Unchecked	Unchecked	Unchecked	Unchecked	Unchecked	Unchecked	Unchecked	Unchecked	Unchecked	Unchecked	Unchecked	Unchecked	Unchecked	Checked	Unchecked		None	The interval from the date of diagnosis of muscle invasive bladder cancer.	Elevated CRP: 5 year survival 50%; Normal CRP 77%	No
37	Iimura,Y; Saito, K	2009-03-01	Japan	Development and external validation of a new outcome prediction model for patients with clear cell renal cell carcinoma treated with nephrectomy based on preoperative serum C-reactive protein and TNM classification: the TNM-C score	Complete	Prospective, Longitudinal with CG		>=50 but < 80%	75	Somewhat Adequate/Intermediate	249	290	0	Yes	Renal Cell Carcinoma		Locally Advanced				Checked	Unchecked	Unchecked	Checked	Development and Evaluation of a prognosis prediction model using CRP and TNM classification	Complete	Univariate analysis, CRP; HR (95% CI); 2.58 (1.93-3.50) p<0.001, 2002 pT classification pt3; 2.88 (2.07-4.17); p<0.001, Lymph node involvement; Distant metastasis Size, Nuclear grade and presence of tumor necrosis all have p<0.001. On Multivariate analysis, Distant Metastasis with HR; 2.72 (1.95-3.84), P<0.001 and CRP with HR (95% CI); 1.43 (1.01-2.04) and p=0.043	CSS: Kaplan Meier method. Differences assessed with log-rank test. Association of clinicopathological factors with CSS: Multivariable: Cox proportional hazards model.	<0.5 mg/dL and > 0.5 mg/dL	Checked	Unchecked	Unchecked	Unchecked	Unchecked	Unchecked	Unchecked	Unchecked	Unchecked	Unchecked	Unchecked	Unchecked	Unchecked	Unchecked	Unchecked		Not Reported	Follow up was calculated from the death of surgery to the date of death or the last visit)	5 year survival in increased CRP group 54% and without increased 94% (p<0.001)	No
41	Pierce, B. L; Ballard-Barbash, R	2009-07-20	USA	Elevated biomarkers of inflammation are associated with reduced survival among breast cancer patients	Complete	Prospective, Longitudinal without CG		>=50 but < 80%	70	Somewhat Adequate/Intermediate	734	0	0	Yes	Breast		All Stages/Different Stages				Checked	Unchecked	Checked	Unchecked		Complete	HRs and 95% CI comapring tertiles of CRp and SAA for disease-free and overall survival. Elevated CRP (>3.9 mg/L) showed a statistically significant association with with reduced survival. For overall survival (CRP>=3.9mg/L) HR 1.90, 95% CI 1.11 to 3.23, p=0.01 ( Model 1= Consisting of Age, Tumor Stage at diagnosis, and race/study site); HR 2.31; 95% CI 1.30 to 4.12; p=0.002 ( Model 2=Model 1 cova…	HR and 95% CI: Cox proportional hazards regression.	=<1.2 mg/L: Reference, 1.3-3.8 Normal; >=3.9 mg/L Elevated	Unchecked	Unchecked	Unchecked	Unchecked	Unchecked	Unchecked	Unchecked	Unchecked	Checked	Unchecked	Unchecked	Unchecked	Unchecked	Unchecked	Unchecked		Mean +/- SD: 4.5 +/-29.4; Median (IQR) 2.2 (0.8-5.0)	Overall survival was the time from 24 month follow up interview to death from any cause or end of f/u. Disease free survival time was defined as time from the 24 month follow up interview to diagnosis of non-fatal breast cancer, death from any cause, . Individuals lost to f/u were censored at the last date of contact (3% other than death)	overall survival in years 6.9, Disease-free survival in years 4.1	No
42	Kobayashi, T ; Teruya, M	2010-07-31	Japan	Elevated C-reactive protein and hypoalbuminemia measured before resection of colorectal liver metastases predict postoperative survival	Complete	Prospective, Longitudinal without CG		>=50 but < 80%	65	Somewhat Adequate/Intermediate	63	0	0	Yes	Colorectal		Metastasis			Resection of liver colorectal metastasis	Checked	Unchecked	Unchecked	Unchecked		Complete	On univariate analysis, the number of liver metastases (p=0.0044), carcinoembroyonic antigen (CEA) level of 30 ng/ml or higher (p=0.0191), GPS (p=0.0029), grade of liver metastasis (p=0.0033), and the number of lymph nodes metastases around the primary tumor (p=0.0087). In multivariate analysis conducted using the Cox proportional hazards model, the independent prognostic factors were as follows:…	Survival curves: Kaplan Meier. Curves compared using log-rank. Multivariate: cox proportional hazards model	Mentioned as GPS, where elevated C-Reactive Protein >10 mg/L	Checked	Unchecked	Unchecked	Unchecked	Unchecked	Unchecked	Unchecked	Unchecked	Unchecked	Unchecked	Unchecked	Unchecked	Unchecked	Unchecked	Unchecked		None	Survival was measured from the time of hepatic resection to death, which was the end point.	Survival, months, median (95%CI) GPS 0 (38.9 (30.7-47.0); GPS of 1 or 2 29.8 (7.9-51.7)	No
43	O'Dowd, C; McRae, L A	2010-07-01	UK	Elevated preoperative C-reactive protein predicts poor cancer specific survival in patients undergoing resection for non-small cell lung cancer	Complete	Combined (Pros. and Retros. Data) without CG		>=50 but < 80%	60	Somewhat Adequate/Intermediate	96	0	0	Yes	Lung Cancer		Resectable				Checked	Unchecked	Unchecked	Unchecked		Complete	On univariate analysis, operation (p<0.10), TNM Stage (p<0.01) and pre-operative C-reactive protein concentrations (p<0.05) were significantly associated with cancer specific survival. On multi-variate analysis of these significant variables, onlt TNM stage (HR 1.88, 95% CI 1.34-2.63, p<0.01) and pre-operative C-reactive protein ( HR 1.67, 95% CI 1.01-2.83, p<0.05) retained independent significan…	Survival analyzed using Cox proportional hazards model. Multivariate: Stepwise backward procedure used.	<=10 mg/L and >10mg/L	Unchecked	Unchecked	Unchecked	Unchecked	Unchecked	Unchecked	Unchecked	Checked	Unchecked	Unchecked	Unchecked	Unchecked	Unchecked	Unchecked	Unchecked		None	Deaths up to the end of Jan 2009 were included in the analysis	<=10 mg/L (normal); 75.9 months, >10mg/L (high); 26.2 months	No
45	Toiyama, Y; Miki, C	2011-01-01	Japan	Evaluation of an inflammation-based prognostic score for the identification of patients requiring postoperative adjuvant chemotherapy for stage II colorectal cancer	Complete	Retrospective without CG		>=50 but < 80%	55	Somewhat Adequate/Intermediate	219	0	0	Yes	Colorectal		Specific Stages	Stage II and Stage III			Checked	Checked	Unchecked	Unchecked		Complete	On univariate analysis, serosal invasion yes vs. no (HR 1.99, 95% CI 1.060-4.12, p-value 0.0300); Pathology well vs. poor diff ( HR 0.33, 95% CI 0.046-0.58, p-value 0.0050) CEA <=6 vs. >6 (HR 2.66, 95% CI 1.460-5.63, p-value 0.0020) and mGPS 0 vs. 1.2 (HR 0.33 95% CI 0.140-0.58 p-value 0.0005). On multivariate analysis, undifferentiated tumors well vs poor (p=0.0013) and elevated mGPS (p=0.003) w…	Survival probabilities: Kaplan Meier method. Differences compared using Log-rank test. Multivariable analysis: Cox' proportional hazards model	>0.5mg/dL and <3.5 mg/dL for albumin	Unchecked	Unchecked	Unchecked	Unchecked	Unchecked	Unchecked	Checked	Unchecked	Unchecked	Unchecked	Unchecked	Unchecked	Unchecked	Unchecked	Unchecked		None	None	None	No
46	Sharma, R; Manuela Zucknick	2008-09-01	Australia	Systemic Inflammatory Response Predicts Prognosis in Patients with Advanced-Stage Colorectal Cancer	Complete	Prospective, Longitudinal without CG		>=50 but < 80%	55	Somewhat Adequate/Intermediate	56	0	0	Yes	Colorectal		Advanced				Checked	Checked	Unchecked	Unchecked		Complete	On univariate analysis, GPS (p=0.016), colonic primary (p=0.022), elevated CEA (p=0.027), and hypoalbuminemia (p=0.008) were significant predictors of cancer-specific survival. On multivariate analysis, a GPS of 2 (p=0.034) and an elevated CEA (p=0.009) remained independent predictors of overall survival.	Multivariate Logistic Regression: Cox Proportional Hazards regression. Kaplan Meier for survival analysis; Log-rank: compare the survival curves	<10 mg/dL and >=10 mg/dL	Checked	Unchecked	Unchecked	Unchecked	Unchecked	Unchecked	Unchecked	Unchecked	Unchecked	Unchecked	Unchecked	Unchecked	Unchecked	Unchecked	Unchecked		None	None	Median survival 10.2	No
50	Muller, M W; Friess, H	2008-01-01	Germany	Factors influencing survival after bypass procedures in patients with advanced pancreatic adenocarcinomas	Complete	Prospective, Longitudinal without CG		>=50 but < 80%	55	Somewhat Adequate/Intermediate	136	0	0	Yes	Pancrease-Head of Pancrease, pancreatic Duct		Unresectable				Checked	Checked	Unchecked	Unchecked		Complete	In univariate analysis, ASA score of III, daily pain, operation time>= 240 mins, presence of mets, elevated leukocytes (>=1.5 g/L), low albuin (,=30g/L), elevated CRP (>=50 mg/L), CEA (>=10 U/L0 and CA 19-9 (>=100 u/mL) were associated with significantly poor survival. All significant prognostic parameters in the univariate analysis were entered into a multivariate Cox regression model to determi…	Survival: Kaplan Meier, Univariable associations examined using log-rank test. Multivariate: Cox Proportional Hazards Model	<50 and >=50 mg/L	Checked	Unchecked	Unchecked	Unchecked	Unchecked	Unchecked	Unchecked	Unchecked	Unchecked	Unchecked	Unchecked	Unchecked	Unchecked	Unchecked	Unchecked		Not Reported	Censored on the last f/u date.	8.3 months (IQR 4.1-14.1)	No
51	Gagnon, B; Abrahamowicz, M.	2010-03-16	UK	Flexible modeling improves assessment of prognostic value of C-reactive protein in advanced non-small cell lung cancer	Complete	Prospective, Longitudinal without CG		>=50 but < 80%	65	Somewhat Adequate/Intermediate	269	0	0	Yes	Lung Cancer		Advanced				Checked	Unchecked	Unchecked	Unchecked		Complete	On univariate analysis, Sex (p=0.007), Stage (p<0.001), ECOG (p<0.001), Smoking (p=0.002), Chemotherapy type (p<0.001), Log2 CRP (per doubling of CRP) (p<0.001), Albumin (p<0.001), Log2LDH (p<0.001), ALP (p<0.001), Hemoglobin 9p=0.030), Neutrophils (p<0.001), Lymphocytes (p<0.001) and Percentage of Weight Loss (p=0.049) had statistically significant 9p<0.05) or marginally significant (0.05<p<0.01…	Univariate and multivariate Cox's PH models.	Not Mentioned	Checked	Unchecked	Unchecked	Unchecked	Unchecked	Unchecked	Unchecked	Unchecked	Unchecked	Unchecked	Unchecked	Unchecked	Unchecked	Unchecked	Unchecked		Mean( +/-SD) = 3.2 ( +/-2.2); Median (quartile) (range): 3.7 (2.3,5.3) (-1.7, 8.3)	Not reported	Median survival 9.2 months	No
53	Vashist,Y K; Loos, J	2011-01-01	Germany	Glasgow Prognostic Score is a Predictor of Perioperative and Long-term Outcome in Patients with only Surgically Treated Esophageal Cancer	Complete	Retrospective without CG		>=50 but < 80%	65	Somewhat Adequate/Intermediate	495	0	0	Yes	Cancer Esophagus		Resectable				Checked	Unchecked	Checked	Unchecked		Complete	Disease Free Survival (DFS), Overall survival (OS) and recurrence has been analysed by multivariate analysis. On multivariate analysis, GPS and overall survival (GPS0 vs GPS1; HR: 1.7, 95% CI: 1.3-2.2, p<0.001; GPS0 vs GPS2: HR: 2.5, 95%CI: 1.7-3.6, p<0.001)	Survival curves: Kaplan Meier; Curves compared using log-rank test. Cox regression hazards model for univariate and multivariate	10mg/L (as a part of GPS)	Checked	Unchecked	Unchecked	Unchecked	Unchecked	Unchecked	Unchecked	Unchecked	Unchecked	Unchecked	Unchecked	Unchecked	Unchecked	Unchecked	Unchecked		Not Reported	Time period from the date of surgery to the date of deathor last follow up, whichever occurred first.	20.8	No
55	Trompet, S; de Craen, A J	2009-12-15	Netherlands	High Innate Production Capacity of Proinflammatory Cytokines Increases Risk for Death from Cancer: Results of the PROSPER Study	Complete	Prospective, Longitudinal without CG		>=50 but < 80%	70	Somewhat Adequate/Intermediate	5804	0	0	Yes	Others	None	Others		None		Checked	Unchecked	Unchecked	Unchecked		Complete	Hazard ratios are assessed with Cox proportional hazard model adjusted for sex, age, country, current smokers and use of pravastatin. For CRP, HR: 1.42; 95% CI: 1.07-1.89, p = 0.014. For IL-6: HR 1.55, 95% CI: 1.16-2.07, p=0.003	Cox Proportional hazard to see the associations with survival. Survival: Kaplan Meier;	Not reported	Unchecked	Unchecked	Unchecked	Unchecked	Unchecked	Unchecked	Checked	Unchecked	Unchecked	Unchecked	Unchecked	Unchecked	Unchecked	Unchecked	Unchecked		Not reported	Not reported	Not reported	No
56	Kocsis, J; Meszaros, T	2010-08-22	Hungary	High levels of acute phase proteins and soluble 70 kDa heat shock proteins are independent and additive risk factors for mortality in colorectal cancer	Complete	Retrospective without CG		>=50 but < 80%	70	Somewhat Adequate/Intermediate	175	0	8	Yes	Colorectal		All Stages/Different Stages				Checked	Unchecked	Unchecked	Unchecked		Complete	Multivariate analysis, high CRP (HR: 2.06 (1.16-3.66), p=0.014; high sHsp70 (HR: 1.98 (1.13-3.49, p=0.018) and high C1-INH levels (HR 1.67 (0.93-3.00), p=0.084) were independent predictors of mortality	Multiple logistic regression: Cox proportional hazard : univariate and multivariate. Kaplan Meier for Survival compared with log-rank test	0.05-10 ng/ml	Unchecked	Unchecked	Unchecked	Unchecked	Unchecked	Unchecked	Checked	Unchecked	Unchecked	Unchecked	Unchecked	Unchecked	Unchecked	Unchecked	Unchecked		4.83(1.56-16.89), in total. For patients who died =<33 months: 8.54(2.07-25.33): Patients who survived > 33months: 3.05 (1.32-6.69)	None	33 months	No
57	Wang, CY, Hsieh, MJ	2009-02-03	Taiwan	Higher serum C-reactive protein concentration and hypoalbuminemia are poor prognostic indicators in patients with esophageal cancer undergoing radiotherapy	Complete	Prospective, Longitudinal without CG		>=50 but < 80%	65	Somewhat Adequate/Intermediate	123	0	0	Yes	Cancer Esophagus		All Stages/Different Stages				Checked	Checked	Unchecked	Unchecked		Complete	On univariate analysis, variables which were predictors of overall survival included T-stage (p=0.034), N stage (p=0.001), M stage (p=0.015), TNM stage (p=0.001), CRP level (p=0.001) albumin level 9p<0.001), bilirubin level (p=0.002), platelet count (p=0.043), lymphocyte percentage (p<0.001) and treatment methods (p=0.001). On multivariate analysis, CRP (p<0.001), albumin (p<0.001) and treatment …	Kaplan Meier method for univariate survival analysis: Differences by log-rank test. Multivariate: Cox regression	<5 or >=5 mg/L	Unchecked	Unchecked	Unchecked	Unchecked	Unchecked	Unchecked	Checked	Unchecked	Unchecked	Unchecked	Unchecked	Unchecked	Unchecked	Unchecked	Unchecked		None	Survival time was measured from the start of radiotherapy until death or the last date of follow up	Mean duration of f/u for patients who were alive at the time of the most recent f/u was 23 months	No
58	Kawata, N; Nagane, Y	2008-02-18	Japan	How do symptoms have an impact on the prognosis of renal cell carcinoma?	Complete	Retrospective without CG		>=50 but < 80%	55	Somewhat Adequate/Intermediate	252	0	0	Yes	Renal Cell Carcinoma		All Stages/Different Stages				Checked	Unchecked	Unchecked	Checked	Impact of systemic symptoms on prognosis	Complete	On univariate,8 factors were significant: For CRP: Risk Ratio (RR) 7.79; 95% CI: 3.63-16.69, p-value: <0.001. On multivariate analysis of preoperative clinical characterstics, S3 and CRP were independent prognostic factors CRP: Risk ration multivariate:3.53; 95% CI: 1.45-8.55, p-value:0.0052	CSS: Kaplan Meier and statistical difference through log-rank test. Cox multiple regression analysis	0.3mg/ml equal to 30mg/dL and 300mg/L	Checked	Unchecked	Unchecked	Unchecked	Unchecked	Unchecked	Unchecked	Unchecked	Unchecked	Unchecked	Unchecked	Unchecked	Unchecked	Unchecked	Unchecked		Not reported	Cancer specific survival was defined as the interval from study entry to death	Not reported	No
59	Saito K, Tatokoro M	2009-01-01	Japan	Impact of C-reactive protein kinetics on survival of patients with metastatic renal cell carcinoma	Complete	Retrospective without CG		>=50 but < 80%	60	Somewhat Adequate/Intermediate	108	0	0	Yes	Renal Cell Carcinoma		Metastasis			37 of 108 had metachronous metastasis and 71 has synchronous metastasis	Checked	Checked	Unchecked	Unchecked		Complete	On univariate analysis, CRP was associated with survival ( Normalized <5 mg/l group; HR (95% CI) 1.52 (1.12-2.09), p-value: 0.022); Non-normalized CRP ( HR(95% CI) : 3.32(2.43-4.60); p-value: <0.001). On multivariate, CRP (normalized; HR(95% CI); 1.43 (1.07-1.92); p-value: 0.017 and non-normalized (elevated): HR(95% CI): 3.24 (2.35-4.52) and p-value: <0.001. Other factors associated on multivaria…	Overall survival using Kaplan Meier. Survival curves compared using log-rank test. Predictive parameters using Cox proportional hazard model. Multivariate predictive accuracy quatified with Harrell's Concordance Index	normalized (<5mg/L) and non-normalized (>5mg/L). Normalized: pre-t/t CRp .5mg/L but normalized at least one time after t/t. Patients whose CRP never decreased to normal: Non-normal CRP	Unchecked	Unchecked	Unchecked	Unchecked	Unchecked	Unchecked	Unchecked	Unchecked	Unchecked	Checked	Unchecked	Unchecked	Unchecked	Unchecked	Unchecked		6mg/L (IQR:2-33 mg/L)	Overall survival period was calculated from the date of diagnosis for mRCC to the date of last follow-up or death	66 months in nonelevated CRP groups, 28 months in normalized CRp groups and 6 months in nonnormalized CRP groups	No
60	Jagdev,S P; Gregory, W	2010-11-09	UK	Improving the accuracy of pre-operative survival prediction in renal cell carcinoma with C-reactive protein	Complete	Retrospective without CG		>=50 but < 80%	60	Somewhat Adequate/Intermediate	286	0	0	Yes	Renal Cell Carcinoma		All Stages/Different Stages				Checked	Unchecked	Unchecked	Unchecked		Complete	On univariate analysis, Log(CRP) was highly significantly predictive of survival after inclusion of all other significant factors. For overall survival, CRP, HR 3.1, HR CI 2.3-4.1, p <0.001. Other factors were also significant, stage, grade, T-stage, log (neut/lymp). On multivariate, log(CRP) was significant predictor of overall survival, HR 1.8, HR CI 1.2-2.5, p-value 0.002. Other significant fa…	Survival curves were compared with Kaplan Meier methodology and log-rank test. Cox regression methodology was used for multivariate. Harrell's concordance index to quantify the predictive accuracy for univariate and multivariate models	15 mg/l	Unchecked	Unchecked	Unchecked	Unchecked	Unchecked	Unchecked	Checked	Unchecked	Unchecked	Unchecked	Unchecked	Unchecked	Unchecked	Unchecked	Unchecked		6.4(<5-266)	Survival was determined based on operation date. Disease free surival (DFS) was defined from that date until relapse with patients presenting without metastases or with metastases, which were resected being considered as disease free	Not Reported	No
62	Kobayashi, T; Teruya, M	2010-06-22	Japan	Inflammation-based prognostic score and number of lymph node metastases are independent prognostic factors in esophageal squamous cell carcinoma	Complete	Retrospective without CG		>=50 but < 80%	65	Somewhat Adequate/Intermediate	65	0	0	Yes	Cancer Esophagus		Locally Advanced				Checked	Unchecked	Unchecked	Unchecked		Complete	On univariate analysis, GPS, serum level of squamous cell carcinoma antigen, number of lymph node metastases, pTNM classification and curability were associated with survival. GPS p-value <0.0001 (95% CI for GPS 0 29-44.6, GPS 1 13.5-27.4, GPS 2 0.3-11.0). On multivariate analysis, GPS and number of lymph nodes metastases were associated, for GPS 0 HR 0.071; 95% CI 0.0061; for GPS 1 HR 0.367; 95%…	Univariate using Kaplan Meier with log-rank test. Multivariate using Cox proportional hazards model	10 mg/L	Checked	Unchecked	Unchecked	Unchecked	Unchecked	Unchecked	Unchecked	Unchecked	Unchecked	Unchecked	Unchecked	Unchecked	Unchecked	Unchecked	Unchecked		As GPS criteria di-chotomized from 10mg/L	Not reported	23(4-108)	No
63	Ishizuka, M; Nagata, H	2007-12-01	Japan	Inflammation-based prognostic score is a novel predictor of postoperative outcome in patients with colorectal cancer	Complete	Retrospective without CG		>=50 but < 80%	65	Somewhat Adequate/Intermediate	315	0	0	Yes	Colorectal		All Stages/Different Stages				Checked	Unchecked	Unchecked	Unchecked		Complete	On univariate analysis, post-operative TNM was the most sensitive predictor of post operative mortality. For TNM p-value<0.0001 OR 0.148 95% CI 0.072-0.304. GPS p 0.0018 OR 0.336 95% CI 0.169-0.667. Dukes was also related. On multivariate, GPS with p-value 0.0177 OR 0.165 95% CI 0.037-0.732	Survival analysis using Cox Proportional hazard model. Kaplan-meier and log rank test	10mg/L	Checked	Unchecked	Unchecked	Unchecked	Unchecked	Unchecked	Unchecked	Unchecked	Unchecked	Unchecked	Unchecked	Unchecked	Unchecked	Unchecked	Unchecked		GPS cutoff of 10mg/L was used and dichotomized	Censored may 31, 2006	17.7 (95% CI, 16.1-19.4)	No
64	Kobayashi, T; Teruya, Kishiki, TM; Endo, D	2008-08-15	Japan	Inflammation-based prognostic score, prior to neoadjuvant chemoradiotherapy, predicts postoperative outcome in patients with esophageal squamous cell carcinoma	Complete	Retrospective without CG		>=50 but < 80%	70	Somewhat Adequate/Intermediate	48	0	0	Yes	Cancer Esophagus		Others		Stage II/III		Checked	Unchecked	Unchecked	Unchecked		Complete	On univariate, GPS (95% CI 9.8-22.1; p <0.0001) is assosciated with cancer specific survival. Other factors associated on univariate are: venous invasion, pTNM lymphatic invasion, number of lymph nodes mets. On multivariate analysis, GPS is associated with post operative mortality, p=0.0019, 95% CI 0.06-0.52, OR 0.170	Univariate survival analysis: Kaplan Meier method with log-rank test. Multivariate survival analysis: Cox Proportional Hazard Regression Model	10mg/L (GPS)	Unchecked	Unchecked	Unchecked	Unchecked	Unchecked	Unchecked	Unchecked	Checked	Unchecked	Unchecked	Unchecked	Unchecked	Unchecked	Unchecked	Unchecked		CRP dichotomized in GPS	Not reported	Mean 24.6 months (95% CI) 19.1 - 30.0 months	No
65	Ishizuka M, Nagata H	2009-08-01	Japan	Influence of Inflammation-Based Prognostic Score on Mortality of Patients Undergoing Chemotherapy for Far Advanced or Recurrent Unresectable Colorectal Cancer	Complete	Retrospective without CG		>=50 but < 80%	60	Somewhat Adequate/Intermediate	112	0	0	Yes	Colorectal		Unresectable				Checked	Checked	Unchecked	Unchecked		Complete	On univariate, neutrophil ratio, CA 19-9, CRP (OR: 1.535, 95% CI 1.004-2.345 p 0.0477) albumin and mGPS (OR 6.818 95% CI 2.813-16.42 p<0.0001) were associated with cancer specific mortality. On multivariate, only mGPS (OR 6.071 95% CI 1.625-22.68, p 0.0073) was associated with cancer specific mortality. Kruskal Wallis, Kaplan Meier and log rank test, mann Whitney U test utilized	Univariate and Multivariate: Odds Ratio, 95% CI; Survival curves: Kaplan Meier; Curves compared using log-rank	CRP >1.0 mg/dl	Checked	Unchecked	Unchecked	Unchecked	Unchecked	Unchecked	Unchecked	Unchecked	Unchecked	Unchecked	Unchecked	Unchecked	Unchecked	Unchecked	Unchecked		1.9 +/- 0.4	Deaths before July 31, 2008 were included in the analysis	Overall 391 +/- 27 days and 253 +/- 33 days for mGPS 2	No
66	Shiu, YC; Lin, JK; Huang, CJ	2008-01-01	Taiwan	Is C-reactive protein a prognostic factor of colorectal cancer?	Complete	Prospective, Longitudinal without CG		80 - 100%	80	Adequate	212	0	0	Yes	Colorectal		All Stages/Different Stages				Checked	Checked	Unchecked	Unchecked		Complete	On univariate, CRP (HR 6.49 95% CI 1.42-29.64 p 0.016) is associated with survival. Other factors associated on unnivariate were: Stage (1, II, III), differentiation and gross type. On multivariate, CRP and stage were associated, CRP (p: 0.016, HR 6.51, 95% CI 1.41-30.05) Stage (p=0.016, HR 6.23, 95% CI 1.41-27.54) associated with survival	Cumulative Survival Rates: Kaplan Meier. Log rank to find statistical differences between curves. Multiple Cox proportional hazards regression find the variables with independent relationship with survival	0.5mg/dL and 1mg/L	Unchecked	Unchecked	Unchecked	Unchecked	Unchecked	Unchecked	Unchecked	Unchecked	Unchecked	Unchecked	Unchecked	Unchecked	Unchecked	Unchecked	Checked	automated IMMAGE system, Beckman Coulter, Fullerton, CA	Median: 0.54 (0.09-15.88) and Mean 1.65 +/- 2.68 mg/dL	Survival time was calculated from the date of surgery to last contact or death, with cancer specific survival analysis applied	36.7 (range, 6.5 - 62) months	No
67	Crumley, AB; Stuart, RC; McKernan, M;McMillan, D. C	2010-07-03	UK	Is hypoalbuminemia an independent prognostic factor in patients with gastric cancer?	Complete	Retrospective without CG		>=50 but < 80%	60	Somewhat Adequate/Intermediate	217	0	0	Yes	Gastric Cancer		All Stages/Different Stages				Checked	Unchecked	Unchecked	Unchecked		Complete	On univariate, tumor site (p<0.001), clinical stage (p<0.001) and treatment (p<0.001) were significant predictors of cancer specific survival. Also, treated both as continuous and categorical variables, both albumin (p<0.001) and CRP (p<0.001) levels were significant predictors of cancer specific survival. On multivariate, clinical stage 9p<0.001) and treatment (p<0.001) remained significant inde…	CSS was performed using Cox Proportional Hazards models. Multivariate and Multivariate	<=10mg/L, >10mg/L	Checked	Unchecked	Unchecked	Unchecked	Unchecked	Unchecked	Unchecked	Unchecked	Unchecked	Unchecked	Unchecked	Unchecked	Unchecked	Unchecked	Unchecked		Not reported	Deaths up to the and of April 2007 were included in the analysis	31 months	No
73	Johnson, TV; Abbasi, A; Owen-Smith, A	2010-09-01	USA	Postoperative better than preoperative C-reactive protein at predicting outcome after potentially curative nephrectomy for renal cell carcinoma	Complete	Prospective, Longitudinal without CG		>=50 but < 80%	70	Somewhat Adequate/Intermediate	110	0	0	Yes	Renal Cell Carcinoma		Localized				Checked	Unchecked	Checked	Unchecked		Complete	On univariate, several variables were significantly associated with overall survival. T stage, tumor size, SSIGN score, pre-oprative hemoglobin, platelets and pre-operative (p<0.001) and post-operative CRP (p=0.001) On multivariate, T-stage (OR 11.715, 95% CI 1.102-124.519) and post-operative CRP (b 0.017 SE 0.007 p<0.001) remained significantly associated with 1 year OS	Univariate and multivariate using Chi-square and ANOVA.	None	Checked	Unchecked	Unchecked	Unchecked	Unchecked	Unchecked	Unchecked	Unchecked	Unchecked	Unchecked	Unchecked	Unchecked	Unchecked	Unchecked	Unchecked		Preoperative 19.52 (46.10); postoperative 10.88 (30.32) mg/L : patients who were alive	Relapse Free Survival (RFS) and Overall Survival (OS) within 1 year of nephrectomy	Not reported	No
75	Sawaki, A; Kanemitsu, Y	2006-07-18	Japan	Practical prognostic index for patients with metastatic pancreatic cancer treated with gemcitabine	Complete	Retrospective without CG		>=50 but < 80%	55	Somewhat Adequate/Intermediate	66	0	0	Yes	Pancrease-Head of Pancrease, pancreatic Duct		Advanced				Checked	Checked	Unchecked	Unchecked		Complete	On univariate, Performance status (p=0.001), Primary Tumor Location (p=0.041), CEA (p=0.001) and CRP (p<0.001) were associates with survival. On multivariate, Performance Status, PS (p=0.046), primary tumor location (p=0.017), and CRP (HR for value <1: 1, for value 1-3 3.08(1.18-8.00) and >3 HR 5.99 95% CI 2.33-15.45) overall p-vaue 0.002 level were identified as independent predcitive factors.	Univariate and Multivariate for potential prognostic factors. Determined the significant variables contributing to survival, Cox Proportional hazards model. Survival: Kaplan Meier method. Log rank for comparing the survival curves	<1, 1-3, >3mg/dL	Checked	Unchecked	Unchecked	Unchecked	Unchecked	Unchecked	Unchecked	Unchecked	Unchecked	Unchecked	Unchecked	Unchecked	Unchecked	Unchecked	Unchecked		0.5 (0.1-16)	From the start of treatment to death ( or last follow-up in those still alive at the time of analysis)	Median survival time after the administration of the Gemcitabine was 139 days (95% CI 108-170)	No
77	Tingstedt, B; Johansson, P	2007-01-01	Sweden	Predictive factors in pancreatic ductal adenocarcinoma: role of the inflammatory response	Complete	Retrospective without CG		>=50 but < 80%	65	Somewhat Adequate/Intermediate	119	0	0	Yes	Pancrease-Head of Pancrease, pancreatic Duct		Advanced				Checked	Unchecked	Unchecked	Unchecked		Complete	On univariateCRP (<0.001) B-Hb (0.026) , intraoperative radiotherapy (p0.002), chemotherapy (p<0.001). On multivariate, CRP (p<0.001, RR 1.09 95% CI 1.05-1.12), Tumor size (p-value 0.018, RR 1.18 95% CI 1.03-1.35) and chemotherapy were associated with survival	Kaplan Meier for cumulative risk. Multivariate: Cox proportional hazards model.	<5mg/L and >=5mg/L	Checked	Unchecked	Unchecked	Unchecked	Unchecked	Unchecked	Unchecked	Unchecked	Unchecked	Unchecked	Unchecked	Unchecked	Unchecked	Unchecked	Unchecked		56 (6-241) mg/L	Survival time was calculated from the day of confirmation of the pancreativ cancer diagnosis	4.4 months	No
78	Zacharakis, M; Xynos, I	2010-01-21	Greece	Predictors of survival in stage IV metastatic colorectal cancer	Complete	Retrospective without CG		>=50 but < 80%	55	Somewhat Adequate/Intermediate	541	0	0	Yes	Colorectal		Advanced				Checked	Unchecked	Unchecked	Unchecked		Complete	No univariate mentioned, only bivariate. On multivariate, probability of death increased as CRP increased. CRP (5-15 mg/dLvs <5) HR 1.374 95% CI 1.051-1.797 p=0.020. For CRP >15 mg/dl HR 1.483 95% CI 1.077-2.040 p 0.016.	Survival curves: Kaplan Meier method. Changes in survival: log-rank; Multivariate: Cox regression;	<50mg/L 50-150mg/L and >150mg/L	Checked	Unchecked	Unchecked	Unchecked	Unchecked	Unchecked	Unchecked	Unchecked	Unchecked	Unchecked	Unchecked	Unchecked	Unchecked	Unchecked	Unchecked		CRP has been categorized into 3: normal<5, moderately elevated 5-15, elevated>15	The survival was defined as the time from first day of diagnosis of metastatic CRC disease to death of any cause, or the last follow up examination	9.8 months (95% CI 8.8-10.8 months)	No
79	Crozier, JE; McMillan, DC	2007-01-01	UK	Preoperative but not postoperative systemic inflammatory response correlates with survival in colorectal cancer	Complete	Retrospective without CG		>=50 but < 80%	60	Somewhat Adequate/Intermediate	227	0	0	Yes	Colorectal		All Stages/Different Stages				Checked	Unchecked	Unchecked	Checked	Also to examine relationship between tumor diameter, CRP and survival in patients undergoing potentially curative surgery	Complete	On univariate analysis, increased age (p=0.050), TNM stage (p=0.005) and elevated circulating CRP concentrations (p<0.001) were associated with poorer cancer specific survival. Tumor diameter was not associated with cancer specific survival (p=0.998)	Survival analysis using Cox Proportional hazards model.	10mg/L	Checked	Unchecked	Unchecked	Unchecked	Unchecked	Unchecked	Unchecked	Unchecked	Unchecked	Unchecked	Unchecked	Unchecked	Unchecked	Unchecked	Unchecked		Not reported	Deaths upto May 2005 have been included in the analysis	Median: 33 months	No
80	Chen, HH; Chen, IH	2011-01-25	Taiwan	Preoperative Circulating C-Reactive Protein Levels Predict Pathological Aggressiveness in Oral Squamous Cell Carcinoma	Complete	Retrospective with CG		>=50 but < 80%	65	Somewhat Adequate/Intermediate	59	18	0	Yes	Others	Oral Squamous Cell Carcinoma	All Stages/Different Stages				Checked	Checked	Unchecked	Unchecked		Complete	On univariate, CRP level was related to disease -free survival (DFS) (p 0.001 HR 5.050 95% CI 1.877-12.584) and overall survival (HR 3.805 95% CI 1.220-11.868 p 0.021) for values >5 mg/L. On multivariate, CRP was independent prognostic factor,CRP (>5mg/L) is associated with DFS (HR 3.124, 95% CI 1.041-9.376 p 0.042) when adjusted for tumor status, lymph node mets, and lymph node extracapsular spr…	Univariate: Chi square; Univariate differences of survival: log rank test; Multivariate analysis of survival: Cox proportional hazards model.	5 mg/L	Unchecked	Unchecked	Unchecked	Unchecked	Unchecked	Unchecked	Unchecked	Unchecked	Unchecked	Unchecked	Unchecked	Unchecked	Unchecked	Unchecked	Checked	High-sensitivity assay (Sekisui Medico Co, Japan) using an auto-analyzer	5.51 mg/L	The follow-up period for each patient began at the time of cancer diagnosis and ended at death or December 2010, whichever came first	Median: 21 (1-37) months, survival defined as follow up. median follow up period was	No
81	Chen, HH; Chen, IH	2008-01-01	Japan	Preoperative Circulating C-Reactive Protein Levels Predict Pathological Aggressiveness in Oral Squamous Cell Carcinoma	Complete	Retrospective without CG		>=50 but < 80%	60	Somewhat Adequate/Intermediate	300	0	0	Yes	Colorectal		All Stages/Different Stages				Checked	Checked	Unchecked	Unchecked		Complete	On univariate, the elevated preoperative CRP ( HR 1.97 95% CI 1.18-3.18 p 0.01) and CEA (HR 1.68 95% CI 1.04-2.75 p 0.03) were both predictors of poor survival.	Mann-Whitney U and Chi-square were used to analyze difference among groups with high or normal CRP. Survival analysis were performed using the Cox proportional hazard model and Kaplan Meier survival curves	0.5 mg/dL which is 5 mg/L	Unchecked	Unchecked	Unchecked	Unchecked	Unchecked	Unchecked	Unchecked	Checked	Unchecked	Unchecked	Unchecked	Unchecked	Unchecked	Unchecked	Unchecked		1.04 +/- 0.12 mg/dL	Not reported	14	No
82	Nozoe T, Iguchi T, Adachi E et al	2011-01-01	Japan	Pre-operative Elevation of Serum C- Reactive Protein as an Independent Prognostic Indicator for Gastric Cancer	Complete	Retrospective without CG		>=50 but < 80%	60	Somewhat Adequate/Intermediate	204	0	0	Yes	Gastric Cancer		Curative Cancer				Checked	Unchecked	Unchecked	Unchecked		Complete	Multivariate analysis- factors independently assosciated with unfavourable prognosis were ^CRP (p= 0.024); lymphactic invasion (p= 0.017); Advanced tumor stage (p= 0.016). Elvated CRP and clinicopathologic charecterstics -Type of tumor (p<0.0001), depth of tumor invasion (p<0.0001), lymphnode mets (p=0.0001), lymphactic invasion (p=0.028) venous invasion (p,0.0001) and stage of tumor (p= 0.0004)	Cox Proportinal hazards model for Multivariate analysis. Also chisquare, student t test. Mann Whitney tests	0-5 mg/l. (>5 mg/l considered positive)	Unchecked	Unchecked	Unchecked	Unchecked	Unchecked	Unchecked	Unchecked	Unchecked	Unchecked	Unchecked	Unchecked	Unchecked	Unchecked	Unchecked	Checked	Latex Photometric Immunoassay	Dichotomized at 5	Patients were followed up until their death and only patients who died of gastric cancer were included in the tumor related deaths	Not reported	No
83	Nozoe, T; Mori, E	2008-01-01	Japan	Preoperative elevation of serum C-reactive protein as an independent prognostic indicator of colorectal carcinoma	Complete	Retrospective without CG		>=50 but < 80%	65	Somewhat Adequate/Intermediate	116	0	0	Yes	Colorectal		All Stages/Different Stages				Checked	Unchecked	Unchecked	Unchecked		Complete	Multivariate analysis showed poor differentiation in histologic grade, tumor stage, preoperative serum elevation of CRP ( OR 10.75, 95% CI 2.724 - 43.48 p 0.0007) were independent prognostic factors for colorectal cancer	Chi-square, student t-test, Mann-Whitney test weere used to compare the data. Survival curves-Kaplan Meier method and the mantel-Cox test was used to analyze the equality of the survival curves. Cox proportional hazards model was sued for the multivariate analysis done to determine the independent prognosticators.	5mg/L	Unchecked	Unchecked	Unchecked	Unchecked	Unchecked	Unchecked	Unchecked	Unchecked	Unchecked	Checked	Unchecked	Unchecked	Unchecked	Unchecked	Unchecked		41 mg/L	No survival definition as such. But patient were followed up until they died is mentioned	Not reported	No
84	Malik, HZ; Prasad, KR	2007-11-01	UK	Preoperative prognostic score for predicting survival after hepatic resection for colorectal liver metastases	Complete	Prospective, Longitudinal with CG		>=50 but < 80%	75	Somewhat Adequate/Intermediate	687	0	0	Yes	Colorectal		Resectable				Checked	Unchecked	Unchecked	Unchecked		Complete	On univariate analysis, metastasis size, metastasis number , inflammatory response to tumor ( CRP and Neutrophil/Lymphocyte) (p<0.001), were associated with overall survival and disease free survival. On multivariate, metastasis number (8 or more) and inflammatory response to tumor were associated with overall and disease free survival. Inflammatory response to tumor comprised of CRP>10mglL and n…	Student t test, Pearsons chi square. when variables did not follow normal distribution, Mann Whitney U test. Kaplan Meier method for disease free and overall survival. Cox regression ( step wise forward model) for variables reaching significance on univariate analysis that impacted upon overall and disease free survival	10mg/L	Checked	Unchecked	Unchecked	Unchecked	Unchecked	Unchecked	Unchecked	Unchecked	Unchecked	Unchecked	Unchecked	Unchecked	Unchecked	Unchecked	Unchecked		stratified at 10mg/L	Not reported	49.9 months	No
85	Chang, CC; Sun, CF	2010-05-01	Taiwan	Preoperative serum C-reactive protein and gastric cancer; clinical-pathological correlation and prognostic significance	Complete	Prospective, Longitudinal with CG		80 - 100%	80	Adequate	170	405	0	Yes	Gastric Cancer		Resectable				Checked	Unchecked	Unchecked	Unchecked		Complete	On univariate, gross type(localized, infiltrative), maximum diameter, depth of wall invasion, serosal invasion, ln mets, liver mets, peritoneal seeding, distant mets, vascular and lymphatic invasion, serum CRP (p <0.001) are associated with 5 year survival. On logrank test, p=0.0010	Mann-Whitney U test and Kruskal Wallis test used for group comparisions, cancer specific survival outcome expressed by Kaplan Meier method. Log rank test to compare the prognostic significance of individual variables on survival.	3 mg/ L	Unchecked	Unchecked	Unchecked	Unchecked	Unchecked	Unchecked	Unchecked	Unchecked	Checked	Unchecked	Unchecked	Unchecked	Unchecked	Unchecked	Unchecked		1.60 mg/L(0.61-5.30)	Patient survival expressed as cumulative 5 year survival rates	76.8 months	Yes
86	Hara, M; Akihiro, Y	2010-01-01	Japan	Postoperative serum C-reactive protein level in non-small cell lung cancer	Complete	Retrospective without CG		>=50 but < 80%	60	Somewhat Adequate/Intermediate	276	0	0	Yes	Lung Cancer		Resectable				Checked	Unchecked	Unchecked	Unchecked		Complete	On univariate, gender (female vs male), tumor size (<=3cm vs >3 cms), nodal mets, histology, adjuvant chemo, preop CRP (HR 1.694 95% CI 1.268-2.221 p value 0.0006), postop CRP( HR 1.385, 95% CI 1.067-1.819 p value 0.0143), WBC were associated prognostic factos. On multivariate, tumor size, nodal mets and preoperative CRP (HR 1.522 95% CI 1.065-2.138 p 0.0220)	Mann-Whitney U test, categorical data using c2 test, Survival: Kaplan Meier, difference among survival curves log-rank test, Multivariate according to Cox's proportional hazard to assess overall and disease specific survival	5mg/L	Unchecked	Unchecked	Unchecked	Unchecked	Unchecked	Unchecked	Unchecked	Unchecked	Unchecked	Checked	Unchecked	Unchecked	Unchecked	Unchecked	Unchecked		1.07 +/- 2.54	Not reported	5 year DSS and OS in preoperative CRP/high 56.1%49%	No
88	Chun, JM; Kwon, HJ	2011-01-01	Korea	Prognostic factors after early recurrence in patients who underwent curative resection for hepatocellular carcinoma	Complete	Retrospective without CG		>=50 but < 80%	60	Somewhat Adequate/Intermediate	124	0	0	Yes	Others	Hepatocellular Carcinoma (HCC)	Resectable				Checked	Unchecked	Checked	Unchecked		Complete	On univariate analysis, pre-operative AFP (0.025), CRP (0.003), tumor size (0.013), number of tumors (0.031), and macroscopic vascular invasion (<0.001) were associated with survival. On multivariate analysis, preoprative CRP >1.0 mg/dL (HR 2.920 95% CI 1.395-6.113 p 0.004) and macroscopic vascular invasion (p<0.001) were significant factors. For recurrence, CRP was associate in univariate analys…	For prognostic factors after early recurrence, the Kaplan-Meier metod with log rank test for univariate. All significant variables were analyzed with the Cox-proportional hazard model.	1.0mg/dL (10mg/L)	Unchecked	Unchecked	Unchecked	Unchecked	Unchecked	Unchecked	Unchecked	Checked	Unchecked	Unchecked	Unchecked	Unchecked	Unchecked	Unchecked	Unchecked		value dicotomized at 1.0 mg/dL	Nor reported	21 months	No
89	Kume, H; Kakutani, S	2011-05-01	Japan	Prognostic Factors for Renal Cell Carcinoma With Bone Metastasis: Who Are the Long-Term Survivors?	Complete	Retrospective without CG		>=50 but < 80%	50	Somewhat Adequate/Intermediate	94	0	0	Yes	Renal Cell Carcinoma		Specific Stages	Bone or Osseus metastasis			Checked	Unchecked	Unchecked	Unchecked		Complete	On univariate unperformed nephrectomy (<0.001), sarcomatoid differentiation in primary RCC (p=0.002), vertebral bone involvement (p<0.001), extraosseus metastasis (p<0.001), high corrected Ca (>10mg/dl) (p=0.005), high ALP (>1.5 X upper normal limit) (p<0.001) and high CRP (>0.3mg/dL)(<0.001). On multivariate, sarcomatiod differentiation (p=0.001), vertebral bone involvement (p=0.003), extraosseu…	Log rank test to examine the effect of each clinical parameter on overall survival on univariate analysis, Cox proportional hazard model for multivariate analysis	0.3mg/dL	Checked	Unchecked	Unchecked	Unchecked	Unchecked	Unchecked	Unchecked	Unchecked	Unchecked	Unchecked	Unchecked	Unchecked	Unchecked	Unchecked	Unchecked		dichotomized at 0.3mg/dL (3mg/L)	Not reported	8.67 months	No
90	Tanaka, T; Ikeda M	2008-10-08	Japan	Prognostic factors in japanese patients with advanced pancreatic cancer treated with single-agent gemcitabine as first-line therapy	Complete	Retrospective without CG		>=50 but < 80%	70	Somewhat Adequate/Intermediate	268	0	0	Yes	Pancrease-Head of Pancrease, pancreatic Duct		Advanced				Checked	Checked	Unchecked	Unchecked		Complete	On univariate, Karnofsky Performance Status (90, 100), TNM stage III, Hemoglobin (>=10g/dl), C-reactive protein (<5.0 mg/dL) (<0.01), CEA (<10ng/ml) and CA 19-9 (<10,000 U/ml) were associated with longer survival. The multivariate analysis of the independent favourable prognostic factors for survival were KPS (90, 100) (p=0.01), Stage III 9p=0.01), CA 19-9 level <10,000 U/ml (p=0.02), serum Hb >=…	Kaplan Meier: univariate and differences evaluated with log rank, Multivariate: Cox proportional hazards regression model	<5mg/dL (<50 mg/L) as favourable	Checked	Unchecked	Unchecked	Unchecked	Unchecked	Unchecked	Unchecked	Unchecked	Unchecked	Unchecked	Unchecked	Unchecked	Unchecked	Unchecked	Unchecked		dichotomized at 5 mg/dL	Overall survival was calculated as the time interval from the first day of treatment to the date of death or to the last day of the follow up period	6.8 months	No
93	Tanaka, M; Fujimoto, K	2008-01-23	Japan	Prognostic factors of renal cell carcinoma with extension into inferior vena cava	Complete	Retrospective without CG		>=50 but < 80%	55	Somewhat Adequate/Intermediate	46	0	0	Yes	Renal Cell Carcinoma		Specific Stages	With Extension into Inferior Vanacava			Checked	Checked	Unchecked	Unchecked		Complete	On univariate analysis, fever (HR 4.03), C-reactive protein (HR 4.89), tumor grade (HR 3.83), and lymph node metastasis (HR 5.99) were independent predictors of cancer specific survival. On multivariate, lymph node metastasis (HR 4.13) was the only independent prognostic factor.	Overall and cancer specific survival estimated using Kaplan-Meier method and log rank test. Univariate: Cox Proportional Hazard ratio for variables that showed a p-value <0.05 and HR with 95% CI , multivariate	0.6mg/dL (6mg/L)	Checked	Unchecked	Unchecked	Unchecked	Unchecked	Unchecked	Unchecked	Unchecked	Unchecked	Unchecked	Unchecked	Unchecked	Unchecked	Unchecked	Unchecked		Dichotomized at 6mg/L	Survival was determined from the date of nephrectomy with thrombectomy to the date of last follow up or death	34 months	No
94	Tatokoro, M; Saito, K	2008-08-01	Japan	Prognostic impact of postoperative C-reactive protein level in patients with metastatic renal cell carcinoma undergoing cytoreductive nephrectomy	Complete	Prospective, Longitudinal without CG		>=50 but < 80%	65	Somewhat Adequate/Intermediate	40	0	0	Yes	Renal Cell Carcinoma		Metastasis			Bone, Brain, Liver, LN, Lung	Checked	Checked	Unchecked	Unchecked		Complete	On univariate analysis, ECOG performance status, histologic type, Bone and brain mets, immunotherapy, metastatectomy, CRP status (<0.001). On multivariate, non-normalized CRP (HR 4.84) 95% CI 2.28-10.9 p <0.0001), absence of metastatectomy, poor ECOG and presence of bone mets are independent predictors of cancer death	Fischer Exact for nominal variables, Over all survival using Kaplan Meier and differences using log rank test. prognostic impact of variables using Cox Proportional Hazard	0.5 mg/dL (5 mg/L)	Unchecked	Unchecked	Unchecked	Unchecked	Unchecked	Unchecked	Unchecked	Unchecked	Unchecked	Unchecked	Unchecked	Unchecked	Unchecked	Checked	Unchecked		Not reported	None	Not reported	No
96	Michael Haas, Rudiger P. Laubender	2010-05-18	Germany	Prognostic relevance of CA 19-9, CEA, CRP, and LDH kinetics in patients treated with palliative second-line therapy for advanced pancreatic cancer	Complete	Retrospective without CG		>=50 but < 80%	70	Somewhat Adequate/Intermediate	70	0	0	Yes	Pancrease-Head of Pancrease, pancreatic Duct		Metastasis			Liver	Checked	Checked	Unchecked	Unchecked		Complete	On univariate, CA 19-9, CEA and CRP (HR 3.06 p<0.001) are associated with poor overall survival. On multivariate, CRP ( HR 3.20, 95% CI 1.66-6.17 p 0.001) and CEA were significantly associated with survival.	Effects of kinetics of the four parameters on OS was estimated by Cox proportional hazards. Survival times estimated using Kaplan Meier	0.5 mg/dL (5mg/L)	Unchecked	Unchecked	Unchecked	Unchecked	Unchecked	Unchecked	Unchecked	Unchecked	Unchecked	Unchecked	Unchecked	Unchecked	Unchecked	Unchecked	Checked	High Sensitive Assay	1.0 mg/dL (0.1-22.5) mg/dL	Overall Survival (OS), was defined as the time interval between the initiation of second line treatment and death from any cause.	5.4 months (range, 0.5-63.0) from the initiation of second-line treatment	No
98	Koch, A;Fohlin, H; Sorenson, S	2009-03-01	Sweden	Prognostic significance of C-reactive protein and smoking in patients with advanced non-small cell lung cancer treated with first-line palliative chemotherapy	Complete	Retrospective without CG		>=50 but < 80%	65	Somewhat Adequate/Intermediate	289	0	0	Yes	Lung Cancer		Advanced				Checked	Checked	Unchecked	Unchecked		Complete	On univariate analysis, CRP (HR 1.67 95% CI 1.28-2.19 p <0.001), smoking habit, performance status, albumin, WBC, LDH, tumor stage, hemoglobin and gender were prognostic for survival. On multivariate, CRP (HR 1.50 95% CI 1.11-2.02 p 0.013), smoking status at the start of treatment, PS, stage and albumin were independent prognostic factors for survival	Survival analysis using Kaplan Meier method, differences were assessed using log-rank test. To identify the prognostic factors Cox proportional hazard model was used for both univariate and multivariate analysis	10 mg/L	Unchecked	Unchecked	Unchecked	Unchecked	Unchecked	Unchecked	Unchecked	Checked	Unchecked	Unchecked	Unchecked	Unchecked	Unchecked	Unchecked	Unchecked		Dichotomized at 10 mg/L	Overall survival was defined as the time from start of treatment to death from any cause. Death until March 31, 2008 were included in the analysis	7.4 months	No
100	Moses, AGW; Maingay, J;Sangster, K	2009-02-11	UK	Pro-inflammatory cytokine release by peripheral blood mononuclear cells from patients with advanced pancreatic cancer: relationship to acute phase response and survival	Complete	Prospective, Longitudinal with CG		>=50 but < 80%	50	Somewhat Adequate/Intermediate	42	12	0	Yes	Pancrease-Head of Pancrease, pancreatic Duct		Unresectable				Checked	Unchecked	Unchecked	Checked	The relationship between systemically and locally produced cytokines, the acute phase response, weight loss and survival in a group of cachectic pancreatic cancer patients	Complete	On univariate analysis demonstrated a strong association between tumor stage, CRP (p=0.000) and LPS- stimulated peripheral blood mononuclear cells (PBMC) IL-6 production and survival. On multivariate, Stimulated PBMC IL-6 sups, CRP, BMI and stage retained significant association with survival	performance score: mann Whitney U, Student's unpaired t-test for independent samples Correlations using Pearson's method, Survival using Cox proportional hazard model	Not reported	Unchecked	Unchecked	Unchecked	Unchecked	Unchecked	Unchecked	Unchecked	Unchecked	Unchecked	Unchecked	Unchecked	Unchecked	Checked	Unchecked	Unchecked		22.9 mg/L (Std Error Mean,7.0)	Not reported	Not reported	No
102	Ramsey, S; Lamb, GW	2008-01-01	UK	Prospective study of the relationship between the systemic inflammatory response, prognostic scoring systems and relapse-free and cancer-specific survival in patients undergoing potentially curative resection for renal cancer	Complete	Prospective, Longitudinal without CG		>=50 but < 80%	75	Somewhat Adequate/Intermediate	83	0	0	Yes	Renal Cell Carcinoma		Curative Cancer				Checked	Unchecked	Checked	Unchecked		Complete	Relapse Free Survival, on univariate, PS, T-stage, tumor size, necrosis, platelet count and CRP level were significantly associated with RFS. On multivariate, T stage ratio, necrosis and CRP (HR 4.31, 95% CI 1.20-15.49 p 0.025) were significant predictors of RFS. For Cancer Specific Survival, CSS, on univariate PS, T stage, tumor size, grade, necrosis, platelet count, albumin and CRP levels were …	Survival: Cox Proportional Hazards Model, For multivariate survival analysis stepwise backward procedure was used to derive a final model of variables	>10 mg/L: to indicate the presence of systemic inflammatory response	Checked	Unchecked	Unchecked	Unchecked	Unchecked	Unchecked	Unchecked	Unchecked	Unchecked	Unchecked	Unchecked	Unchecked	Unchecked	Unchecked	Unchecked		dichotomized at 10mg/L	Deaths upto the end of March 2007 were included	38 months	No
103	Crozier, JE;Leitch, EF; McKee, RF	2009-01-01	UK	Relationship between emergency presentation, systemic inflammatory response, and cancer-specific survival in patients undergoing potentially curative surgery for colon cancer	Complete	Prospective, Longitudinal without CG		>=50 but < 80%	70	Somewhat Adequate/Intermediate	188	0	0	Yes	Colorectal		Curative Cancer				Checked	Unchecked	Unchecked	Unchecked		Complete	On univariate, emergency presentation (p<0.01), age (p<0.10), sex (p<0.10) and mGPS (0.05) were associated with cancer specific survival. On multivariate, emergency presentation, age, sex, deprivation, adjuvant chemotherapy, and mGPS as co-variates, emergency presentation (p<0.05) and mGPS (p<0.05) were independently associated with cancer-specific survival	Comparisions between group pf patients: contingency table analysis (chi-square). Kapan Meier: percentage of patients surviving 3 years, Survival analysis: Cox Proportional Hazard model. Multivariate survival analysis using stepwise backward procedure to derive final model of the variables	>10 mg/L	Checked	Unchecked	Unchecked	Unchecked	Unchecked	Unchecked	Unchecked	Unchecked	Unchecked	Unchecked	Unchecked	Unchecked	Unchecked	Unchecked	Unchecked		mGPS criteria	Deaths to the end of August 2007 were included in the analysis	48 months	No
107	Khandavilli, SD; Ceallaigh, PO	2009-06-06	UK	Serum C-reactive protein as a prognostic indicator in patients with oral squamous cell carcinoma	Complete	Retrospective without CG		>=50 but < 80%	70	Somewhat Adequate/Intermediate	60	0	0	Yes	Others	Oral Squamous Cell Carcinoma	All Stages/Different Stages				Checked	Unchecked	Unchecked	Unchecked		Complete	Bivariate analysis, patients with raised CRP are more likely to have poor survival (p=0.003). Chi-square showed significant effect after adding CRP in the model ( Chi-square: 10.57, p<0.001)	Using univariate and multivariate analysis with chi-square test used for bi-variate categorical data, t-test for continuous data and Kaplan Meier analysis for survival graphs. Logistic Regression was used to explore multiple relationships.	5 mg/L	Unchecked	Unchecked	Unchecked	Unchecked	Unchecked	Unchecked	Unchecked	Checked	Unchecked	Unchecked	Unchecked	Unchecked	Unchecked	Unchecked	Unchecked		2.75 mg/L and interquartile range 3.925	Not reported	Not reported	No
108	Hefler, LA; Concin, N; Hofstetter, G	2008-02-01	Austria	Serum C-reactive protein as independent prognostic variable in patients with ovarian cancer	Complete	Retrospective without CG		>=50 but < 80%	60	Somewhat Adequate/Intermediate	623	0	0	Yes	Others	Ovarian Cancer	All Stages/Different Stages				Checked	Unchecked	Unchecked	Unchecked		Complete	On univariate, tumor stage (FIGO), postoperative residual mass (<=2 cms, >2 cms), Histologic grade, Age, histologic type, serum CA-125 and serum CRP (p<0.0001) were associated with overall survival. On multivariate Cox regression model, higher FIGO stage, presence of postoperative residual tumor mass, higher histologic grade, high serum CA-125, and high serum CRP were associated with shortened ov…	Variables compared using Pearson's correlation coefficient, t test and one way ANOVA. Survival probabilities were calculated by univariate Kaplan-Meier analysis or univariate and multivariate Cox regression models.	1mg/dL or 10 mg/L	Unchecked	Unchecked	Unchecked	Unchecked	Unchecked	Unchecked	Unchecked	Unchecked	Unchecked	Checked	Unchecked	Unchecked	Unchecked	Unchecked	Unchecked		3.6 (+/- 4.8)	All patients were included in the survival analysis. Survival times of patients with no evidence of disease, with stable diseaseand patients have died of non-cancer realted events were censored with the last follow up date. Survial times of patients with cancer-related death and of patients with progressive disease at the time of last follow up were not censored. No definition as such	Mean 25.5 (24.1) length of follow-up	No
109	Pine J K, Fusai K G, Young R	2009-01-06	UK	Serum C-reactive protein concentration and the prognosis of ductal adenocarcinoma of the head of pancreas	Complete	Retrospective with CG		>=50 but < 80%	65	Somewhat Adequate/Intermediate	58	141	0	Yes	Pancrease-Head of Pancrease, pancreatic Duct		All Stages/Different Stages				Checked	Unchecked	Unchecked	Unchecked		Complete	On univariate analysis, Serum CRP and Biirubin Concentration higher in Gr 2 (palliative group)( P <0.001, P =0.028 respectively). In multivariate analysis age >65 (p 0.012) and high CRP (p 0.027 OR 0.54 95% CI 0.31-0.93) were independently assosciated with reduced survival	Univariate Analysis , Cox regression-Multivariate Analysis. ( Used Mann- whitney U Test for single analyses, Cox regression analysis and Kaplan Meier Test for cumulative risks	5 mg/l	Checked	Unchecked	Unchecked	Unchecked	Unchecked	Unchecked	Unchecked	Unchecked	Unchecked	Unchecked	Unchecked	Unchecked	Unchecked	Unchecked	Unchecked		Group 1 (N=58) Median 5 (1-160), Group 2 (N=141) 37 (5-365)	Survival Time was calculated from the day of confirmation of the pancreatic cancer diagnosis to death	Median survival Group 1: 12.6 months (range 0.2 to 68.6 mths): Group 2 (palliative ) 2.5 months (0- 36.8 mths)	No
110	Nagaoka, S;Yoshida, T; Akiyoshi, J	2007-06-26	Japan	Serum C-reactive protein levels predict survival in hepatocellular carcinoma	Complete	Retrospective without CG		>=50 but < 80%	60	Somewhat Adequate/Intermediate	90	0	0	Yes	Others	Hepatocellular Carcinoma (HCC)	All Stages/Different Stages				Checked	Unchecked	Unchecked	Unchecked		Complete	On univariate, highly sensitive C-reactive protein (H-CRP) positive (HR 1.76 95% CI 1.15-2.69 p-value 0.01), tumor stage, positive DCP (Des- carboxy prothrombin), TB (Total Bilirubin >=1.2 mg/dL) and Alb<3.5 g/dL. On multivariate, three factors were found to be independently associated with survival: Alb<3.5 g/dL, positive H-CRP (HR 1.82 95% CI 1.13-2.93 p-value 0.012), tumor stage 3 and 4 and in…	Survival analysis (Kaplan Meier), difference in survival rates between the two groups using log rank test. Analysis of multiple covariates of prognostic factors for the patient's background was performed with Cox proportional hazards model. The Chi-square and Kruskal-Wallis rank test were used to compare discrete variables. Statistical significance <0.05	>=3 mg/L	Unchecked	Unchecked	Unchecked	Unchecked	Unchecked	Unchecked	Unchecked	Unchecked	Unchecked	Unchecked	Unchecked	Unchecked	Checked	Unchecked	Unchecked		2.65	Study was closed in December 2005 or at the time of patient's death	3.2 years (38.4 months)	No
111	Perez Valdivieso, JR; Bes-Rastrollo, M;Monedero, P	2008-01-01	Spain	Serum C-reactive protein on the prognosis of oncology patients with acute renal failure: an observational cohort study	Complete	Retrospective with CG		>=50 but < 80%	60	Somewhat Adequate/Intermediate	159	79	0	Yes	Renal Cell Carcinoma		Others		RCC with Acute Renal Failure		Checked	Unchecked	Unchecked	Unchecked		Complete	On univariate, CRP>=8mg/dL (Crude HR 3.09 95% CI 1.78-5.37 p-value <0.001) Liano scoring of 3, Karnofsky Scoring were associated with prognosis. On multivariate, CRP>=8mg/dL ( HR 2.10 95% CI 1.17-3.78 p-value 0.013) Liano score of 3, KPS (cat2 60) were associated with survival	Survival time in realtion with baseline CRP levels performed graphically using Kaplan-Meier survival curve and assesed with log-rank test. Cox proportional hazard to determine the independent effect of baseline CRP. Univariate and Multivariate adjusted model for the variables found significant in descriptive statistics.	>= 8 mg/dL	Unchecked	Unchecked	Unchecked	Unchecked	Unchecked	Unchecked	Unchecked	Unchecked	Unchecked	Checked	Unchecked	Unchecked	Unchecked	Unchecked	Unchecked		11.56 (+/- 11.59)	The time of origin was the day when nephrology consultation beagan and the event defined was death. whereas those cases alive at the end of the follow up and those who lost to follow-up were censored at their last observation	Not reported	No
112	Groblewska, M;Mroczko, B; Wereszczynska-Siemiatkowska, U	2008-06-09	Poland	Serum interleukin 6 (IL-6) and C-reactive protein (CRP) levels in colorectal adenoma and cancer patients	Complete	Retrospective with CG		>=50 but < 80%	65	Somewhat Adequate/Intermediate	76	35	0	Yes	Colorectal		All Stages/Different Stages				Checked	Unchecked	Unchecked	Unchecked		Complete	On univariate, tumor stage (p=0.038), presence of distant metastasis (p=0.011) and tumor resectability (p<0.001) were significant factors affecting overall survival. The serum levels of CEA (p=0.005), CA 19-9 (p=0.003) and CRP (p<0.001) were prognostic indicators of patient survival. Multivariate regression analysis with the Cox proportional hazards model included only factors which were signific…	Comparision between groups: Mann Whitney U test,. For three or more groups the Kruskal-Wallis one way analysis of variance test was used. Survival analysis using Kaplan Meier . Univariate analysis using log-rank tes, multi-variate analysis using Cox proportional hazards model	9.7 mg/L	Unchecked	Unchecked	Unchecked	Unchecked	Unchecked	Unchecked	Checked	Unchecked	Unchecked	Unchecked	Unchecked	Unchecked	Unchecked	Unchecked	Unchecked		11.3 (0.0-152.4)	Not reported	Not reported	No
114	Nakamura,T.; Matsumine,A.; Matsubara,T.	2012-02-15	Japan	Clinical significance of pretreatment serum C-reactive protein level in soft tissue sarcoma	Complete	Retrospective without CG		>=50 but < 80%	55	Somewhat Adequate/Intermediate	102	0	0	Yes	Others	Soft Tissue Sarcoma	All Stages/Different Stages				Checked	Unchecked	Checked	Unchecked		Complete	On univariate, histological grade and elevated CRP levels (p = 0.01) are predictive of overall survival. On multivariate, elevated CRP lost their prognostic significance. Also, multivariate analysis showed that the preoperative CRP level was an independent predictor of events ( recurrennce: disease free survival with high grade sarcomas)	Survival curves constructed using the Kaplan-Meier method. The log-rank test was used to compare the survival of patients with high and normal CRP levels. Multivariate analysis was performed using a Cox proportional hazard model.	3 mg/L	Unchecked	Unchecked	Unchecked	Unchecked	Unchecked	Unchecked	Unchecked	Unchecked	Unchecked	Unchecked	Unchecked	Unchecked	Unchecked	Unchecked	Checked	Denka Seikan, X-2 auto-analyzer	23 mg/L (2.3 mg/dl)	The duration of overall and disease free survival was defined as the interval between the date of initial treatment treatment of the primary tumor and that of death and local recurrence or metastasis, respectively.	35 (7-87) months	No
115	Nozoe, T; Iguchi, T; Egashira, A	2011-01-01	Japan	Significance of modified Glasgow prognostic score as a useful indicator for prognosis of patients with gastric carcinoma	Complete	Retrospective without CG		>=50 but < 80%	65	Somewhat Adequate/Intermediate	232	0	0	Yes	Gastric Cancer		Resectable				Checked	Unchecked	Unchecked	Unchecked		Complete	On multivariate analysis, factors associated with prognosis were tumor stage of ( stage I, II vs III, IV) and preoperative GPS (HR 4.184 95% CI 1.792-9.804 p value 0.0009	Chi-square to compare the difference of proportion values between GPS score. Survival curves made using Kaplan-Meier and the Mantel-Cox test to analyze the equality of the survival curves. Multivariate analysis, a Cox proportional-hazards model in forward stepwise manner	>1.0 mg/dL (as part of GPS)	Checked	Unchecked	Unchecked	Unchecked	Unchecked	Unchecked	Unchecked	Unchecked	Unchecked	Unchecked	Unchecked	Unchecked	Unchecked	Unchecked	Unchecked		Not reported as CRP dichotomized	The period from the operation to the day of death was defined to be the survival time	Not reported	No
117	Nakashima, J;Kikuchi, E; Miyajima, A; Nakagawa, K	2008-01-01	Japan	Simple stratification of survival using bone scan and serum C-reactive protein in prostate cancer patients with metastases	Complete	Prospective, Longitudinal without CG		>=50 but < 80%	65	Somewhat Adequate/Intermediate	126	0	0	Yes	Prostate		Metastasis			Bone	Checked	Unchecked	Unchecked	Unchecked		Complete	On univariate, patients with extent of disease (EOD)>= 2, CRP>0.15 mg/dL(p=0.0018), poorly differentiated adenocarcinoma, PSA>150 ng/mL, ALP higher than twice the upper limit of normal (>620 IU/L) and Hemoglobin <=13 g/dL showed lower survival rate. On multivariate, serum CRP (HR 1.884 95% CI 1.028-3.454 p 0.0404) and EOD were significant prognostic factors.	Survival curves constructed by Kaplan Meier, Univariate risk factor analysis was performed by the log-rank test and the multivariate analysis by Cox regression	0.15 mg/dL, 15mg/L	Unchecked	Unchecked	Unchecked	Unchecked	Unchecked	Unchecked	Unchecked	Unchecked	Unchecked	Checked	Unchecked	Unchecked	Unchecked	Unchecked	Unchecked		CRP value dichotomized at 0.15	Not reported	Not reported	No
120	Iwasa S, Nakajima E T, Nakamura K	2011-01-01	Japan	Systemic chemotherapy for peritoneal disseminated gastric cancer with inadequate oral intake: a retrospective study	Complete	Retrospective without CG		>=50 but < 80%	55	Somewhat Adequate/Intermediate	79	0	0	Yes	Gastric Cancer		Metastasis			peritoneal metastasis	Checked	Checked	Unchecked	Unchecked		Complete	On univariable analysis, CRP >= 2 mg/dl (p <0.001), Performance status >=3 g/dl (p=0.004), serum albumin <3 g/dL (p = 0.004), massive ascites (p=0.004) & no of metastatic sites >=2 (p=0.049). On multivariabel analysis, PS (p 0.05), massive ascites (p 0.04), Low Albumin (p 0.03), CRP (p <0.01 HR 2.03 95% CI 1.25-3.31) were found to be significant poor prognostic factors	Univariable: Cumulative Survival proportions using Kaplan Meier method, Any differences: Log rank; and Multivariabel Analysis: Cox Proportional hazard. Progression free survival and overall survival using Kaplan Meier	>= 2 mg/dl (20 mg/L)	Checked	Unchecked	Unchecked	Unchecked	Unchecked	Unchecked	Unchecked	Unchecked	Unchecked	Unchecked	Unchecked	Unchecked	Unchecked	Unchecked	Unchecked		Dichotomized at 2 mg/dL	Overall Survival (OS) calculated from the date of the first treatment to the date of death or final follow-up.	3.3 months ( 95% CI 0.4- 29.7 months)	No
122	Ishizuka M, Kita J, Shimoda M	2009-04-27	Japan	Systemic Inflammatory Response Predicts Postoperative Outcome in Patients with Liver Metastases From Colorectal Cancer	Complete	Retrospective without CG		>=50 but < 80%	65	Somewhat Adequate/Intermediate	93	0	0	Yes	Colorectal		Metastasis			Liver	Checked	Unchecked	Unchecked	Unchecked		Complete	Univariate analysis : Sex (OR 0.382, 95%CI 0.158-0.927, p =0.0334); no of metastatic tumors (OR 2.844, 95% CI 1.174-6.889, p=0.0206); no of hepatectomies (OR 2.621, 95% CI 1.032-6.654, p= 0.0427); synchronous lung mets( OR 3.250, 95% CI 1.139-9.272, p=0.0275); CRP ( OR 1.535, 95%CI 1.004-2.345, p=0.0470). Multivariate Analysis: no of hepatectomies (OR 3.193, 95% CI 1.093-9.330, p=0.0338); no of m…	Univariable Analysis or Multivariable Analysis for OR with 95% CI. Differences between groups were analyzed using Mann- Whitney U Test, Ch-square test and Kruskal-Wallis Test. Kaplan- Meier Analysis and log rnak test were used to compare mortality for each GPS	>10 mg/l	Checked	Unchecked	Unchecked	Unchecked	Unchecked	Unchecked	Unchecked	Unchecked	Unchecked	Unchecked	Unchecked	Unchecked	Unchecked	Unchecked	Unchecked		OR 1.535; 95% CI 1.004-2.345	not defined	861+-71 days (GPS0), 476+-78 days (GPS1) and 256+-70 days (GPS2) (p=0.0004)	No
124	Kelly, L; White, S; Stone, PC	2007-03-01	UK	The B12/CRP index as a simple prognostic indicator in patients with advanced cancer: a confirmatory study	Complete	Prospective, Longitudinal without CG		>=50 but < 80%	65	Somewhat Adequate/Intermediate	329	0	0	Yes	Heterogenous		Advanced				Checked	Unchecked	Unchecked	Unchecked		Complete	The log rank test for trend was statistically significant ( Chi square = 18.38, p<0.001). Patients in group 3 (BCI>40,000) had a significantly worse prognosis than group 1(BCI<=10,000) (log rank chi sqaure = 17.9, p<0.001) and group 2 (BCI: 10,001-40,000) (log rank chi-square 7.0, p=0.008)	Survival distributions of three prognostic groups have been compared with pairwise log-rank chi sqare test. The survival districutions are graphically presented using Kaplan-Meier curves.	None, Given as cumulatice BCI (CRP*B12 level)	Checked	Unchecked	Unchecked	Unchecked	Unchecked	Unchecked	Unchecked	Unchecked	Unchecked	Unchecked	Unchecked	Unchecked	Unchecked	Unchecked	Unchecked		None	Patients were followed up until death or for a minimum of 90 days after the last person was recruited	42 days(95% CI, 34.8-49.2)	No
126	Saito, K; Kawakami, S; Ohtsuka, Y	2007-02-09	Japan	The impact of preoperative serum C-reactive protein on the prognosis of patients with upper urinary tract urothelial carcinoma treated surgically	Complete	Retrospective without CG		>=50 but < 80%	55	Somewhat Adequate/Intermediate	130	0	0	Yes	Others	Upper Urinary Tract Urothelial Carcinoma	Resectable				Checked	Checked	Unchecked	Unchecked		Complete	For recurrence free survival, univariate analysis showed that CRP level (<0.001), pT LNI (lymph node invasion) and LVI (Lymphovascular Invasion) (all p<0.001) were significantly associated. Multivariate Cox proportional hazards regression model showed that CRP (p=0.023 HR 1.45 95% CI 1.05-1.97), pT (p=0.013) and LNI (p=0.002) were significant and independent factors for recurrence free survival. …	Factors related to survival were analysed by Cox proportional hazard model. Recurrence free and disease-specific survival using Kaplan-Meier method. . Curves compared for clinicopathological variables using the log-rank test	0.5 mg/dL = 5 mg/L	Unchecked	Unchecked	Unchecked	Unchecked	Unchecked	Unchecked	Unchecked	Unchecked	Unchecked	Checked	Unchecked	Unchecked	Unchecked	Unchecked	Unchecked		Dichotomozed at 5 mg/L	5 and 10 year disease specific survival rates were 61% and 48%. The 5- and 10- year recurrence -free survival rates were 52% and 46%	Not reported	No
127	Polterauer, S; Grimm, C; Seebacher, V	2010-05-04	Austria	The inflammation-based Glasgow Prognostic Score predicts survival in patients with cervical cancer	Complete	Retrospective without CG		>=50 but < 80%	65	Somewhat Adequate/Intermediate	244	0	0	Yes	Others	Cervival Cancer	All Stages/Different Stages				Checked	Unchecked	Checked	Unchecked		Complete	For Disease Free Survival, in univariate survival analysis GPS (p<0.001), FIGO stage, Lymph node involvement were associated with disease free survival. On multivariate, GPS (p =0.03 HR 1.7 95% CI 1.1-2.6) are associated with disease free survival. For overall survival, in univariate, GPS (p<0.001), FIGO stage and LN involvement are associated with overall survival. On multivariate, GPS (p 0.04 H…	Univariate survival probabilities calculated by the product-limit method of Kaplan and Meier. Differences between groups were tested using log-rank test. Multivariate Cox regression models for disease free and overall survival	>10mg/L	Unchecked	Unchecked	Unchecked	Unchecked	Unchecked	Unchecked	Checked	Checked	Unchecked	Unchecked	Unchecked	Unchecked	Unchecked	Unchecked	Unchecked		Mean (+/- SD): 15.9 (34.0) mg/L	Survival times of patients disease-free or still alive or dead as a result of other causes were censored with the last follow-up date	Not reported	No
128	Hefler-Frischmuth, K; Seebacher, V; Polterauer, S	2010-01-01	Austria	The inflammation-based modified Glasgow Prognostic Score in patients with vulvar cancer	Complete	Retrospective without CG		>=50 but < 80%	60	Somewhat Adequate/Intermediate	93	0	0	Yes	Others	Invasive Squamous Cell Vulvar Cancer	All Stages/Different Stages				Checked	Unchecked	Checked	Unchecked		Complete	For disease free survival, on univariate tumor stage, LN involvement, patient's age, serum albumin and mGPS (p=0.006) are associated with disease free survival. On multivariate, only tumor stage and LN involvement remained independent prognostic factor. For overall survival, on univariate, Tumor stage, LN involvement, patient's age, serum albumin and mGPS 9p=0.001) are associated with overall sur…	Univariate analysis performed using product limit method of Kaplan Meier. Difference betweeen groups were tested using the log-rank test. Multivariate Cox regression for disease-free and overall survival	10 mg/L	Unchecked	Unchecked	Unchecked	Unchecked	Unchecked	Unchecked	Checked	Unchecked	Unchecked	Unchecked	Unchecked	Unchecked	Unchecked	Unchecked	Unchecked		9.4 (+/- 9.2)	Not reported	Not reported	No
129	Kasymjanova, G; Macdonald, N; Agulnik, JS	2010-01-01	Canada	The predictive value of pre-treatment inflammatory markers in advanced non-small-cell lung cancer	Complete	Prospective, Longitudinal without CG		>=50 but < 80%	65	Somewhat Adequate/Intermediate	134	0	0	Yes	Lung Cancer		Advanced				Checked	Checked	Unchecked	Unchecked		Complete	Univariate analysis identified CRp and WBCs as significant prognostic factors in addition to Performance status (PS)No interaction between CRPs and WBCs. When CRP and WBCs were combined into the Prognostic Index (PI), the effect was even stronger. On multivariate regression using the backward logistic regression method ina Cox model with all the variables of interest included, only the PI retaine…	Survival analysis: Kaplan Meier method. Differences assessed using log rank. Cox proportional hazard model to estimate the predictive power of PI.	10 mg/L	Unchecked	Unchecked	Unchecked	Unchecked	Unchecked	Unchecked	Unchecked	Checked	Unchecked	Unchecked	Unchecked	Unchecked	Unchecked	Unchecked	Unchecked		Not reported	The time in months from diagnosis to the end of the study	11.9	No
130	Roxburgh, CS; Salmond, JM; Horgan, PG	2009-05-01	UK	he relationship between the local and systemic inflammatory responses and survival in patients undergoing curative surgery for colorectal cancers	Complete	Retrospective without CG		>=50 but < 80%	60	Somewhat Adequate/Intermediate	287	0	0	Yes	Colorectal		Curative Cancer				Checked	Unchecked	Unchecked	Unchecked		Complete	On univariate, age (p<0.001), Dukes stage (p<0.001), mGPS (p<0.001), total white cell count (p<0.01), neutrophil count (p<0.01) and a low grade or absent peritumoral inflammatory cell infiltrate assessed by Jass or Klintrup criteria were associated significantly with cancer-specific survival. On multi-variate survival analysis, the significant individual variables of age (HR 1.60 95% CI 1.06-2.41…	Interrelationship between variables were assessed using contingency table analysis with the chi-square tests. Univariate, multivariate survival analysis and calculation of hazard ratios (HR) were performed using Cox proportional hazard model. Stepwise backward procedure was used to derive final model which hda significant independent relationship	10mg/L (as part of mGPS)	Checked	Unchecked	Unchecked	Unchecked	Unchecked	Unchecked	Unchecked	Unchecked	Unchecked	Unchecked	Unchecked	Unchecked	Unchecked	Unchecked	Unchecked		dichotomized at 10 mg/L (mGPS)	Deaths from colorectal cancer up to September 2007 were included in the analysis (censored)	71 months (median f/u for survivors). Censored give the mean or median f/u time	No
131	Lamb, GW; McArdle, PA; Ramsey, S	2008-01-31	UK	The relationship between the local and systemic inflammatory responses and survival in patients undergoing resection for localized renal cancer	Complete	Retrospective without CG		>=50 but < 80%	60	Somewhat Adequate/Intermediate	60	0	0	Yes	Renal Cell Carcinoma		Resectable				Checked	Unchecked	Checked	Unchecked		Complete	For Cancer Specific Survival (CSS), on univariate, TNM stage (p<0.01), Fuhrman grade (p<0.01), COX-2 expression (p<0.05) and CRP level (p<0.05) were significant predictors of CSS. On multivariate, TNM stage (5.98, 1.25-28.95, p = 0.025) abd CRP level (HR 3.40 95% CI 0.81-14.38 p = 0.095) were independent predictors of CSS. For RFS(Relapse-Free Survival), on univariate, age, TNM stage, Fuhrman gra…	Mantel-Haenszel chi-square test for trend. Survival, Cox proportional hazard model with multivariate survival analyzed with stepwise backward procedure to derive a final model of the variables	10 mg/L	Checked	Unchecked	Unchecked	Unchecked	Unchecked	Unchecked	Unchecked	Unchecked	Unchecked	Unchecked	Unchecked	Unchecked	Unchecked	Unchecked	Unchecked		Dochotomized at 10 mg/L	Deaths to the end of April 2007 were included in the analysis. (FOr survival analysis: censored)	Not reported	No
133	Canna, K; Hilmy, M; McMillan, DC; Smith, GW	2007-08-13	UK	The relationship between tumour proliferative activity, the systemic inflammatory response and survival in patients undergoing curative resection for colorectal cancer	Complete	Retrospective without CG		>=50 but < 80%	60	Somewhat Adequate/Intermediate	147	0	0	Yes	Colorectal		Curative Cancer				Checked	Unchecked	Unchecked	Unchecked		Complete	On univariate, age (p<0.001), Dukes stage (p<0.001), C-reactive protein (p<0.001) and expression of Ki-67 (p=0.005) were associated with poorer cancer-specific survival. On multivariate, age, Dukes stage, and C-reactive protein (HR 4.09, 95% CI 2.04-8.24 p<0.001) retained significance	Survival analysis: Cox proportional hazard model	10 mg/L	Unchecked	Unchecked	Unchecked	Unchecked	Unchecked	Unchecked	Unchecked	Checked	Unchecked	Unchecked	Unchecked	Unchecked	Unchecked	Unchecked	Unchecked		Dichotomized at 10 mg/L	Deaths upto December 2004 have been included in the study (censored at a specific date)	71 months (survival analysis censored and median f/U survivors given)	No
134	Kanz, R; Vukovich, T; Vormittag, R; Dunkler, D	2010-09-19	Austria	Thrombosis risk and survival in cancer patients with elevated C-reactive protein	Complete	Prospective, Longitudinal without CG		>=50 but < 80%	70	Somewhat Adequate/Intermediate	70	0	0	Yes	Heterogenous		All Stages/Different Stages				Checked	Unchecked	Unchecked	Checked	Risk of Thrombosis	Complete	On univariate, HR of CRP was 1.4, 95% CI 1.4-1.5 p<0.0001 for overall survival and remained associated with survival on Multivariate analysis with HR 1.3 (95% CI 1.2-1.4 p<0.0001). CRP level also determined the risk of venous thrombo-embolism (VTE)	Univariate and multivariate Cox regression analyzes were used for calculation of the risk of VTE or survival. Kaplan Meier for median follow-up time	1.8 mg/dL = 18 mg/L	Unchecked	Unchecked	Unchecked	Unchecked	Unchecked	Unchecked	Unchecked	Unchecked	Unchecked	Unchecked	Unchecked	Unchecked	Unchecked	Unchecked	Checked	Immunonephelometric Assay	5.9 mg/L (0.59 mg/dL) (IQR: 0.19 - 1.8 mg/dL = 1.9-18 mg/L)	The observation period started at the time of blood sampling. Observation period ended either after a 2 year peroid, or recurrence of VTE, death, loss to follow-up or withdrawl of consent whichever came first. All deaths were included in the analysis	Not reported in mean and median. Survival probability given as % after 6 months. CRP below 1.8, 90% after 6 months 82% after 12 months vs. only 66% and 43% with CRP levels above cut-off.	No
135	Suzuki, E; Furuse, J; Ikeda, M; Okusaka, T; Nakachi, K	2010-11-10	Japan	Treatment efficacy/safety and prognostic factors in patients with advanced biliary tract cancer receiving gemcitabine monotherapy: an analysis of 100 cases	Complete	Retrospective without CG		>=50 but < 80%	55	Somewhat Adequate/Intermediate	100	0	0	Yes	Others	Biliary Tract Cancer	Advanced				Checked	Checked	Unchecked	Unchecked		Complete	On univariate, (12 variables out of 18), female, PS 0-1, WBC count <8500, Hb>12.0 g/dL, serum albumin >=3.5 gm/dl, serum total bilirubin <2.0 mg/dl, serum LDH <230 IU/L and serum CRP<3.0 mg/dl different duct locations, absence of peritoneal dissemination, absence of liver mets and serum CEA<10 ng/ml were identified as being significantly associated with a longer survival time. On multivariate, PS…	Univariate - cumulative survival proportions: Kaplan Meier method and differences through the log-rank test. Only variables significant in univariate were included into Cox's proportional hazard regression model for multivariate analysis	3.0 mg/dL = 30 mg/L	Checked	Unchecked	Unchecked	Unchecked	Unchecked	Unchecked	Unchecked	Unchecked	Unchecked	Unchecked	Unchecked	Unchecked	Unchecked	Unchecked	Unchecked		Median [Range] =[0.9 0.0 26.3]	The time interval from the first day of treatment to the date of death or the last day of follow-up	Progressive disease 3.2 (95% CI 2.6 - 3.9); St dise3.2 (95% CI 8.4 - 10.9; Partial Response 17.1 (95% CI 14.6- 19.7)	No
136	Crozier, JE; McMillan, DC; McArdle, CS; Angerson, WJ	2007-01-01	UK	Tumor size is associated with the systemic inflammatory response but not survival in patients with primary operable	Complete	Prospective, Longitudinal without CG		>=50 but < 80%	70	Somewhat Adequate/Intermediate	227	0	0	Yes	Colorectal		Curative Cancer				Checked	Unchecked	Unchecked	Unchecked		Complete	On univariate, survival analysis, increased age (p=0.050), TNM stage (p=0.005), and elevated circulating CRP concentrations (p<0.001) were associated with poorer cancer specific survival	Survival analysis using the Cox proportional hazard model	<= 10 mg/L and >10 mg/L	Checked	Unchecked	Unchecked	Unchecked	Unchecked	Unchecked	Unchecked	Unchecked	Unchecked	Unchecked	Unchecked	Unchecked	Unchecked	Unchecked	Unchecked		Not reported	Deaths up to May 2005 have been included in the analysis (censored)	33 months (median f/u of the survivors)	No
137	Wood, SL; Rogers, M; Cairns, DA; Paul, A; Thompson, D	2010-06-08	UK	Association of serum amyloid A protein and peptide fragments with prognosis in renal cancer	Complete	Retrospective with CG		>=50 but < 80%	60	Somewhat Adequate/Intermediate	119	69	0	Yes	Renal Cell Carcinoma		All Stages/Different Stages				Checked	Unchecked	Unchecked	Unchecked		Complete	On univariate, Serum Amyloid A, CRP (p=10 to the power -7 HR 2.30 95% CI 1.75-3.01), pT stage, ccT stage, N stage, Fuhrman grade were associated with survival.	Kaplan-Meier method, simple and multivariate Cox proportional hazards regression and the likelihood test ratio (LTR)	CRP as continuous variable	Unchecked	Unchecked	Unchecked	Unchecked	Unchecked	Unchecked	Unchecked	Checked	Unchecked	Unchecked	Unchecked	Unchecked	Unchecked	Unchecked	Unchecked		7.15 (<5.00, 201.6) mg/L	Date of relapse/death from any cause from the date of nephrectomy	None	No
155	Alifano,M.; Falcoz,P.E.	2011-01-01	France	Preresection serum C-reactive protein measurement and survival among patients with resectable non-small cell lung cancer	Complete	Retrospective with CG		>=50 but < 80%	60	Somewhat Adequate/Intermediate	300	68	0	Yes	Lung Cancer		All Stages/Different Stages				Checked	Unchecked	Unchecked	Unchecked		Complete	On univariate analysis, factors associated with long-term survival were chronic bronchitis (p=0.0136), hypoprealbuminemia, the type of resection, the pathological stage (<0.0001), the presence of vascular emboli (p=0.0381) and CRP (0.0571).On multivariate analysis, Stage III-IV, pneumonectomy, CRP greater than 20 mg/L (p=0.0368; SE: 0.301, Coefficient 0.628) and American Society of Anesthesiologi…	Survival: Kaplan-Meier method, Survivals were compared according to the characterstics of the participants with log-rank tests. Variables associated with the survival and with a p-value lower than 0.2 in univariate analysis were entered into the multivariate analysis with the COx model.	20 mg/L	Unchecked	Unchecked	Unchecked	Unchecked	Unchecked	Unchecked	Unchecked	Unchecked	Checked	Unchecked	Unchecked	Unchecked	Unchecked	Unchecked	Unchecked		Cut off set up, lower limit 3 mg/L, upper 20 mg/L	None	54.9 months (95% CI: 41.1 - 72.5)	No
166	Dae,Sung Cho; Se, Joong Kim	2011-01-10	Korea	Prognostic significance of preoperative C-reactive protein elevation and thrombocytosis in patients with non-metastatic renal cell carcinoma	Complete	Retrospective without CG		>=50 but < 80%	55	Somewhat Adequate/Intermediate	177	0	0	Yes	Renal Cell Carcinoma		Resectable				Checked	Checked	Unchecked	Unchecked		Complete	Pre-operative CRP was significantly correlated with anemia (p=0.001), T-stage (p=0.004), grade (p=0.025), and metastasis (<0.001). On univariate analysis, CRP is associated with anaemia, CRP elevation (<0.001), thrombocytosis, tumor histology subtype, tumor size, T stage, and grade as significant prognostic factors for recurrence free-survival. On multivariate analysis, CRP elevation (p=0.033) an…	Chi-square or Fischer's exact test was used to analyze the correlation between preoperative CRP evaluation or thrombocytosis and the clniical and pathological variables. Univariate and multivariate analyses were performed using log-rank test or the Cox proportional hazards regression models.	>=8mg/L (>=0.8 mg/dL)	Checked	Unchecked	Unchecked	Unchecked	Unchecked	Unchecked	Unchecked	Unchecked	Unchecked	Unchecked	Unchecked	Unchecked	Unchecked	Unchecked	Unchecked		Dichotomized at 8mg/L	Not reported	Not reported	No
170	Dutta, S; Crumley, AB	2011-05-03	UK	Comparison of the prognostic value of tumour- and patient-related factors in patients undergoing potentially curative resection of oesophageal cancer	Complete	Retrospective without CG		>=50 but < 80%	55	Somewhat Adequate/Intermediate	112	0	0	Yes	Cancer Esophagus		Resectable				Checked	Unchecked	Unchecked	Unchecked		Complete	On univariate analysis, TNM stage, tumour differentiation, positive to total lymph node ratio (LNR), adjuvant therapy and mGPS (HR: 3.10; 95% CI: 1.61-5.95; p<0.001) were significantly associated with cancer-specific survival. On multivariate analysis, LNR (HR: 2.87; 95% CI: 1.99-4.15, p <0.001) and mGPS (HR: 4.31; 95% CI 2.20-8.45; p<0.001) retained independent significance.	Hazard ratios (HRs) in the survival analysis were calculated with the Cox regression model. Factors significant on univariate were included in the multivariate analysis using a stepwise backward procedure. Median cancer specific survival was detemined by log-rank test.	> 10 mg/L: Considered systemic inflammation	Checked	Unchecked	Unchecked	Unchecked	Unchecked	Unchecked	Unchecked	Unchecked	Unchecked	Unchecked	Unchecked	Unchecked	Unchecked	Unchecked	Unchecked		Not reported	Not reported	31 months (mean)	No
172	Falkensammer, CE; Thurnher, M	2010-07-02	Austria	C-reactive protein is a strong predictor for anaemia in renal cell carcinoma: role of IL-6 in overall survival	Complete	Retrospective without CG		>=50 but < 80%	50	Somewhat Adequate/Intermediate	86	0	0	Yes	Renal Cell Carcinoma		All Stages/Different Stages				Checked	Unchecked	Unchecked	Checked	Predict Anemia	Complete	Univariate Cox regression for patients with elevated IL-6 revealed an elevated hazard ratio. All other markers had a significant increase in HR: EPO >20 mu/mL, CRP>0.7 mg/dl (HR=2.92, p=0.001), neopterin >10 nmol/L, anemia, LDh>240U/L. On multivariate analysis, only IL-6 was retained in forward conditional selection process. Also, backward selection process verified that finding.	Univariate and Multivariate stepwise logistic regression analysis. Frequecy comparisions by Chi-square and Fishcher's exact test. Realtionship level of two variables was examined using Spearman-rho correlation coefficient	7mg/L	Checked	Unchecked	Unchecked	Unchecked	Unchecked	Unchecked	Unchecked	Unchecked	Unchecked	Unchecked	Unchecked	Unchecked	Unchecked	Unchecked	Unchecked		4.73 mg/dL (SD 8.34)	Not reported	For anemic group, 14.7 months compared to 43.8 months for non-anemic group.	No
175	Fujiwara,H.; Suchi, K.	2011-01-01	Japan	Elevated serum CRP levels after induction chemoradiotherapy reflect poor treatment response in association with IL-6 in serum and local tumor site in patients with advanced esophageal cancer	Complete	Retrospective without CG		>=50 but < 80%	55	Somewhat Adequate/Intermediate	34	0	0	Yes	Cancer Esophagus		Advanced				Checked	Checked	Unchecked	Unchecked		Complete	On multivariate, cancer specific survival was longer in patients with low CRP levels as compared to high CRP. before and after chemotherapy. But significant differences was observed only after chemotherapy (p=0.0159) not before (p=0.0634).	Continuous data were compared using the Mann-Whitney U-test, and ordinal data using Fischer exact. Survival probabilities calculated using Kaplan Meier. Differences between groups determined using log-rank test.	3mg/L (<=0.3mg/dL)	Unchecked	Unchecked	Unchecked	Unchecked	Unchecked	Unchecked	Unchecked	Checked	Unchecked	Unchecked	Unchecked	Unchecked	Unchecked	Unchecked	Unchecked		Males (1.16 +/- 1.42) Females (0.33 +/- 0.31)	Not reported	Not reported	No
176	Gakis G, Todenhoffer T, Renninger M	2011-01-19	Germany	Development of a new outcome prediction model in carcinoma invading the bladder based on preoperatvie serum C-reactive protein and standard pathological risk factors: the TNR-C score	Complete	Retrospective without CG		>=50 but < 80%	60	Somewhat Adequate/Intermediate	246	0	0	Yes	Bladder Cancer		Locally Advanced				Checked	Checked	Unchecked	Unchecked		Complete	On univariate, no information on CRP level and survival is mentioned. Univariate analysis: Elevated CRP associated with extravesical disease(p<0.001), increased lymph node density >= 0.09, increased tumor size (p <0.001), Lymph node tumor involvement (p=0.002), increased age (p=0.003) , + resection margins (p=0.026). In multivariate analysis , serum CRP (as continous variable,HR 1.18, 95% CI. 1.0…	Univariate analysis (Fisher exact test, student t test). Multivariate analysis ( Cox proportional hazards), Kaplan Meier plots to estimate and cancer-specific survival (CSS) using log-rank test	0.5 mg/dl (5 mg/l)	Unchecked	Unchecked	Unchecked	Unchecked	Unchecked	Unchecked	Checked	Unchecked	Unchecked	Unchecked	Unchecked	Unchecked	Unchecked	Unchecked	Unchecked		Not reported	Not reported	Not reported	No
178	Garcea,G.; Ladwa,N.	2011-02-01	UK	Preoperative neutrophil-to-lymphocyte ratio (NLR) is associated with reduced disease-free survival following curative resection of pancreatic adenocarcinoma	Complete	Retrospective without CG		>=50 but < 80%	50	Somewhat Adequate/Intermediate	74	0	0	Yes	Pancrease-Head of Pancrease, pancreatic Duct		Resectable				Checked	Unchecked	Checked	Unchecked		Complete	Neutrophil to lymphocyte ratio (NLR) on pre-operative serology at initial presentation was significantly greater in patients who developed recurrence. Other inflammatory markers, CRP, platelet count, and platelet to lymphocyte ratio were not found to significantly differ between the two groups. CRP and PLR were not found to influence survival. NLR>5% revealed a decreased disease-free survival.	Prognostic factors undertaken using Kaplan-Meier survival curves and Cox proportional hazards regression.	Not reported	Checked	Unchecked	Unchecked	Unchecked	Unchecked	Unchecked	Unchecked	Unchecked	Unchecked	Unchecked	Unchecked	Unchecked	Unchecked	Unchecked	Unchecked		median 11.0 mg/L range (<5-191)	Not reported	35.0 months	No
179	Gioulbasanis, I.; Georgoulias, P.	2011-05-01	Greece	Mini Nutritional Assessment (MNA) and biochemical markers of cachexia in metastatic lung cancer patients: Interrelations and associations with prognosis	Complete	Prospective, Longitudinal without CG		>=50 but < 80%	60	Somewhat Adequate/Intermediate	115	0	0	Yes	Lung Cancer		Metastasis			<=2 (58), >2 (57); Brain (N88, Y27)	Checked	Unchecked	Unchecked	Checked	look at correlation of Mini Nutritional Assessment (MNA) with laboratory markers of cachexia. Prognostic value of measured parameters also examined	Complete	On univariate, age, Performance status, number of metastatic sites, MNA, albumin, CRP (0.058), and leptin (p=0.005) were significantly associated with overall survival. On multivariate, age, the number of metastatic sites, MNA, and leptin emerged as independent predictors of overall survival.	Kaplan Meier method to determine the effect of each categorical variable on survival. Log rank test used to compare the survival differences within each variable. For survival analysis, at univariate and multivariate level the Cox proportional hazard model was used to measure the hazard ratio (HR) with 95% CI.	Not reported	Unchecked	Unchecked	Unchecked	Unchecked	Unchecked	Unchecked	Unchecked	Unchecked	Unchecked	Unchecked	Unchecked	Unchecked	Unchecked	Unchecked	Checked	mentioned as: measured by standard methods	MNA score>23.5 (group A: nutritional sufficiency) = 3.4 (+/-4.7); MNA score 17.0-23.5 (group B: risk of nutrition) = 7.4 (+/-8.8); MNA score < 17 (group C: malnutrition) = 7.9 (+/-6.5)	Not reported	Not reported	No
180	Grimm, M; Lazariotou, M	2011-08-08	Germany	Clinical relevance of a new pre-treatment laboratory prognostic index in patients with oral squamous cell carcinoma	Complete	Retrospective without CG		>=50 but < 80%	60	Somewhat Adequate/Intermediate	187	0	0	Yes	Others	Oral Squamous Cell Carcinoma (OSCC)	All Stages/Different Stages				Checked	Unchecked	Checked	Unchecked		Complete	On univariate, CRP (p<0.0001), Hemoglobin (p<0.0001) and WBCs (p<0.0001) histologic grading (p<0.0001), depth of invasion (p<0.0001) cervical lymph node metastasis (p<0.0008), lymphatic vessel invasion (P<0.0045), microvascular invasion, and high LPI (Laboratory prognostic Index, CRP, Hb, WBC) are significantly affecting survival. On multivariate, depth of invasion, microvascular invasion, and hi…	Disease free survival using Kaplan Meier method and compared using log rank test. Multivariate using Cox proportional hazards model. Hazard ratios for variables that may influence survival status	>1.1 mg/dL or 11 mg/L	Unchecked	Unchecked	Unchecked	Unchecked	Unchecked	Unchecked	Unchecked	Unchecked	Unchecked	Unchecked	Unchecked	Unchecked	Unchecked	Unchecked	Checked	Not specified, Standard Laboratory Techniques used	Not reported	Last follow up was recorded from the last outpatient visit or the date of death.	26.4 +/- 21.3 months	Yes
183	Hwang, JE; Kim, HN; Kim, DE	2011-01-01	South Korea	Prognostic significance of a systemic inflammatory response in patients receiving first-line palliative chemotherapy for recurred or metastatic gastric cancer	Complete	Retrospective without CG		>=50 but < 80%	55	Somewhat Adequate/Intermediate	402	0	0	Yes	Gastric Cancer		Metastasis			Liver, Peritoneum, Brain	Checked	Unchecked	Checked	Unchecked		Complete	Univariate analysis showed that five clinical factors were significantly associated with a shorter progression free survival (PFS); these factors included bone metastasis, albumin<3.5mg/dL, CRP>1 mg/dL(0.001), Performance status (PS)>=2, GPS>=1 (0.001). On univariate analysis of Overall Survival (OS), peritoneal mets, albumin<3.5mg/dL, CRp>1 mg/dL, PS>=2, GPS>=1. On multivariate, the independent …	Kaplan Meier to assess factors affecting overall survival (OS) and progression free survival.Cox proportional hazards regression model to determine the prognostic factors for OS and PFS	1mg/dL = 10mg/L	Unchecked	Unchecked	Unchecked	Unchecked	Unchecked	Unchecked	Unchecked	Checked	Unchecked	Unchecked	Unchecked	Unchecked	Unchecked	Unchecked	Unchecked		Not reported	Overall Survival (OS) defined as the time from the first date of the first-line chemotherapy or to death from any cause or the last follow up visit. Progression Free Survival (PFS) defined as time from the first date of the first-line chemotherapy to disease-progression	Median OS=11.8 months, Median PFS = 4.4 months	No
184	Ishizuka, M; Kubota, K; Kita, J	2011-01-15	Japan	Usefulness of a modified inflammation-based prognostic system for predicting postoperative mortality of patients undergoing surgery for primary hepatocellular carcinoma	Complete	Retrospective without CG		>=50 but < 80%	65	Somewhat Adequate/Intermediate	300	0	0	Yes	Others	Hepatocellular Carcinoma (HCC)	Resectable				Checked	Unchecked	Unchecked	Unchecked		Complete	On univariate, primary HCCs, CRP (Odds ratio 1.536; 95% CI: 1.154-2.044; p = 0.003), AST, PIVKA II, CLIP score and hGPS were a/w postoperative mortality. On multivariate, number of HCCs, CRP (OR 1.388; 95% CI 1.008-1.911; p = 0.045) and AST were a/w post operative mortality	Differences between groups were analyzed using the chi-square test and Kruskal Wallis test. Odds ratio with 95% CI were calculated using univariate and comparative analysis. Univariate, multivariate and comparative analysis were performed using logistic regression anlysis.	0.3 mg/dl = 3 mg/L. CRP cutoff was defined be receiver operating characteristics curve	Checked	Unchecked	Unchecked	Unchecked	Unchecked	Unchecked	Unchecked	Unchecked	Unchecked	Unchecked	Unchecked	Unchecked	Unchecked	Unchecked	Unchecked		Not reported	Survival calculation was censored on March 31st 2009 (Study period April 2000-December 2008)	Not reported (only reported for GPS, CLIP not CRP)	No
185	Ito, K; Yoshii, H; Sato, A	2011-08-01	Japan	Impact of postoperative C-reactive protein level on recurrence and prognosis in patients with N0M0 clear cell renal cell carcinoma	Complete	Retrospective without CG		>=50 but < 80%	55	Somewhat Adequate/Intermediate	263	0	0	Yes	Renal Cell Carcinoma		Resectable				Checked	Unchecked	Checked	Unchecked		Complete	On univariate analysis, age (65 years or greater), ECOG >=1, high pT stage, high grade tumors, MVI, tumor necrosis, increased preCRP, post CRP normalization, anemia and THC. Multivariate analysis revealed that anemia, Thrombocytosis (THC) and post CRP non-normalization were significant predictors of overall survival. Multivariate analysis revealed, microvascular invasion, tumor necrosis, increase…	Survival curves by Kaplan Meier method with differences using the log rank test. Cox proportional hazard regression model was used for univariate and multivariate analysis.	10mg/L	Unchecked	Unchecked	Unchecked	Unchecked	Unchecked	Unchecked	Checked	Checked	Unchecked	Checked	Unchecked	Unchecked	Unchecked	Unchecked	Unchecked		Not reported	Overall Survival (OS) was evaluated using the date of death or the date of the last followup examination.	Not reported	No
186	Ito, M; Saito, K; Yasuda, Y; Sukegawa, G	2011-07-29	Japan	Prognostic Impact of C- reactive Protein for Determining Overall Survival of Patients With Castration-resistant Prostate Cancer Treated With Docetaxel	Complete	Prospective, Longitudinal without CG		>=50 but < 80%	75	Somewhat Adequate/Intermediate	80	0	0	Yes	Prostate		Others		Castration Resistant Prostate Cancer		Checked	Unchecked	Unchecked	Unchecked		Complete	On Bivariate, ECOG PS, ALP, hemoglobin, Albumin, PSA and CRP (continuous: 0.003; categorical at 5mg/L <0.001) were associated with overall survival. On multivariate, both CRP (Cont: HR 1.63 95% CI 1.17-2.30 p 0.004; categorical HR 1.95 95% CI 1.33-2.96 p<0.001) and hemoglobin were independent prognostic factors for overall survival.	Kaplan Meier to determine overall survival rate. Differences in overall survival using the log-rank test. Prognostic variables for overall survival were evaluated using Cox proportional hazard model using backward elimination.	>=5 mg/L (also analysed as continuous variable)	Checked	Unchecked	Unchecked	Unchecked	Unchecked	Unchecked	Unchecked	Unchecked	Unchecked	Unchecked	Unchecked	Unchecked	Unchecked	Unchecked	Unchecked		6 (IQR 2-14)mg/L	The initial day of the first cycle of docetaxel chemotherapy to the date of death or last visit	14.5 (95% CI, 10.7-21.8) months	Yes
188	Johnson,T.V.; Ali,S.; Abbasi,A.	2011-01-01	UK	Intratumor C-reactive protein as a biomarker of prognosis in localized renal cell carcinoma	Complete	Prospective, Longitudinal without CG		>=50 but < 80%	55	Somewhat Adequate/Intermediate	95	0	0	Yes	Renal Cell Carcinoma		All Stages/Different Stages				Checked	Unchecked	Unchecked	Unchecked		Complete	On univariate, T-stage, Mean tumor size, Furhman grade, preoperative CRP (p<0.001) and % CRP staining (intra-tumoral CRP). On multivariate, only intratumoral CRP and T stage were significantly associated with overall survival.	Preoperative CRP treated as a continuous variable, Univariate analysis to identify variables associated with OS, Mann-Whitney U and Chi-square analyses for categorical variables, and t-test for continuous variables. Kaplan Meier conducted to assess impact of intratumoral CRP and OS. Variables in univariate with p<0.100 included in multivariate. Multivariate Cox regression analysis with simultaneo…	Not reported	Checked	Unchecked	Unchecked	Unchecked	Unchecked	Unchecked	Unchecked	Unchecked	Unchecked	Unchecked	Unchecked	Unchecked	Unchecked	Unchecked	Unchecked		Mean: 30.7 (+/- 59.3)	Not reported	Not reported	No
192	Lee S J, Kwon Y O, Choi S H etal	2011-01-01	Korea	Serum C-reactive Protein Level Is a Predictive Factor for 14-dat Mortality of Patienst with Advanced Cancer Who Present to the emrgency Department With Acute Symptoms	Complete	Prospective, Longitudinal without CG		>=50 but < 80%	70	Somewhat Adequate/Intermediate	126	0	0	Yes	Others	Advanced cancer of liver, stomach, lung, biliary tract, colon	Advanced				Checked	Unchecked	Unchecked	Unchecked		Complete	Serum CRP >= 9.2 mg/dl ( HR 2.566, 1.365-4.823 95%CI, p 0.003), chemotherapy (HR 0.428, 0.225-0.817 95%CI, p 0.010), age >=65 yrs (HR 2.066, 1.046-4.080 95%CI, p 0.037), altered mental status (HR 2.097, 1.021-4.305 95%CI, p 0.044), hypotension (HR 2.377, 1.127-5.010 95%CI, p 0.023) and leucocytosis (HR 2.113, 1.120-3.984 95%CI, p 0.021) significant in univariate analysis. In multivariate analysis…	Univariate cox proportional regression analysis. Multivariate analysis using the Cox regression model	92	Checked	Unchecked	Unchecked	Unchecked	Unchecked	Unchecked	Unchecked	Unchecked	Unchecked	Unchecked	Unchecked	Unchecked	Unchecked	Unchecked	Unchecked		Dichotomized at 9.2 mg/dL	Until death or end of study	medain 26.5 days (interquartile range = 8.0 -79.5 days)	No
193	Michigan A, Johnson V T, Master A V	2011-01-01	USA	Preoperative C-reactive protein level adjusted for comorbidities and lifestyle factors predict overall mortality in localised renal carcinoma	Complete	Prospective, Longitudinal without CG		>=50 but < 80%	70	Somewhat Adequate/Intermediate	257	0	0	Yes	Renal Cell Carcinoma		Localized				Checked	Unchecked	Unchecked	Unchecked		Complete	Univariate analysis : Tumor size (p<0.001) tumor stage (p<0.001) furhman nuclear grade (p<0.001) , Charlson Comorbidity Index (p <0.001), smoking status (p = 0.038) significantly assosciated with overall survival and pre-operative CRP(p<0.001). Multivariate analysis: only pre-op CRP (OR 1.035; 95% CI 1.007,1.064) signicantly assosicated with overall survival	Univariate analysis to identify variables. Continous variables examined by T Test and categorical variables analysed by chi-square and Mann Whitney U test. Univariate variables with p <= 0.100 were included in multivariate analysis	Not reported (for assay, limit of detection <2 mg/L	Checked	Unchecked	Unchecked	Unchecked	Unchecked	Unchecked	Unchecked	Unchecked	Unchecked	Unchecked	Unchecked	Unchecked	Unchecked	Unchecked	Unchecked		mean/SD 9.5 (24.0) in survival group, 51.9 (64.0) in deceased group	not defined. Survival censored by the end of study	not reported	No
194	Morizane, C; Okusaka, T; Morita, S; Tanaka, K	2011-04-01	Japan	Construction and validation of a prognostic index for patients with metastatic pancreatic adenocarcinoma	Complete	Retrospective without CG		>=50 but < 80%	55	Somewhat Adequate/Intermediate	397	0	0	Yes	Pancrease-Head of Pancrease, pancreatic Duct		Metastasis			Liver, Peritoneum	Checked	Unchecked	Unchecked	Checked	Construct and validate a practical and universal prognostic index for metastatic pancreatic adenocarcinoma patients.	Complete	On univariate, absence of prior pancreatectomy, presence of abdominal and back pain, presence of liver mets, presence of peritoneal dissemination, elevated leukocyte count, elevated platelet count, elevated serum AST level, elevated serum ALT level, elevated serum LDH level, elevated serum CRP level (p<0.0001), elevated serum CA 19-9 level, elevated serum CEA level, low hemoglobin level, and low …	Survival rates: Kaplan Meier. Log rank test to compare survival curves. Log rank test for univariate analysis, Cox proportional hazard model for multivariate	>1mg/dL = 10 mg/dL	Checked	Unchecked	Unchecked	Unchecked	Unchecked	Unchecked	Unchecked	Unchecked	Unchecked	Unchecked	Unchecked	Unchecked	Unchecked	Unchecked	Unchecked		0.6 mg/dL = 6 mg/L (0.0 - 20.6mg/dL = 206 mg/L)	data censored, dates not clear	6.6 months (median-no range given)	No
195	Kohles,N.; Nagel,D.; Jungst,D.; Durner,J.	2012-01-01	Germany	Prognostic relevance of oncological serum biomarkers in liver cancer patients undergoing transarterial chemoembolization therapy	Complete	Prospective, Longitudinal without CG		>=50 but < 80%	55	Somewhat Adequate/Intermediate	38	0	0	Yes	Others	Hepatocellular Carcinoma (HCC)	Advanced				Checked	Checked	Unchecked	Unchecked		Complete	On univariate, several serum biomarkers showed prognsotic impact concerning overall survival such as cytokeratin fragments (CYFRA, both 0 and 24 hrs after TACE), AFP, LDH, CRP (p: 0.0240 no 95% CI given), bilirubin, CHE (cholinesterase). On multivariate, AFP, CHE and LDH (at 0) and AFP and CHE (24 hrs after TACE) were prognostic factors	Concentrations of all measured markers before and 24 hours after TACE were considered for statistical evaluation. For overall survival, Kaplan Meier curves and log rank were used. Medians and 75th percentile were used as cutoffs in Kaplan Meier. For multivariate, Cox regression model	Not reported	Unchecked	Unchecked	Unchecked	Unchecked	Unchecked	Unchecked	Unchecked	Unchecked	Unchecked	Unchecked	Unchecked	Unchecked	Unchecked	Unchecked	Checked	no specific method mentioned but written as highend analyzer used	6mg/L (0 hrs, 75th percentile 12), 24 hours Median 15 mg/L (75th 27 mg/L)	Not reported	Not reported	No
197	Lamb,G.W.; Aitchison,M.; Ramsey,S.	2012-01-01	UK	Clinical utility of the Glasgow Prognostic Score in patients undergoing curative nephrectomy for renal clear cell cancer: basis of new prognostic scoring systems	Complete	Prospective, Longitudinal without CG		>=50 but < 80%	70	Somewhat Adequate/Intermediate	169	0	0	Yes	Renal Cell Carcinoma		All Stages/Different Stages				Checked	Unchecked	Unchecked	Unchecked		Complete	On univariate overall survival analysis, PS(p<0.05), T stage (p<0.001), tumor size (p<0.01), grade (p<0.001), necrosis (p<0.001), C-reactive protein (p<0.001) and mGPS (p<0.001) were significantly associated with overall survival. On multivariate analysis if these significant covariates, only necrosis and mGPS (HR 4.17, 95% CI 2.48-7.03, p<0.001) were independent predictors of overall survival.	Interrelationship between variables: contingency table analysis with the chi-square test for trend. Survival analysis performed using the Cox's proportional hazard model. Multivariate survival analysis using the stepwise backward procedure	10 mg/L	Checked	Unchecked	Unchecked	Unchecked	Unchecked	Unchecked	Unchecked	Unchecked	Unchecked	Unchecked	Unchecked	Unchecked	Unchecked	Unchecked	Unchecked		Not reported	Deaths upto the end of july 2011 were included in the analysis	98 months (mean f/u of the survivors)	No
201	Miyata,H.; Yamasaki,M.; Kurokawa,Y.; Takiguchi,S.	2011-06-07	Japan	Prognostic value of an inflammation-based score in patients undergoing pre-operative chemotherapy followed by surgery for esophageal cancer	Complete	Prospective, Longitudinal without CG		>=50 but < 80%	55	Somewhat Adequate/Intermediate	152	0	0	Yes	Cancer Esophagus		All Stages/Different Stages				Checked	Checked	Unchecked	Unchecked		Complete	Upon univariate analysis, the leucocyte count, hemoglobin, albumin level and CEA were significantly associated with survival. while the serum concentration of CRP was not. Also, clinical tumor depth, number of metastatic lymph nodes and operative complications were significantly correlated with prognosis. On multivariate analysis, the clinical response, SI score, number of metastatic lymph nodes …	Actual survival calculated from Kaplan Meier method and statistically evaluated from log-rank test. Cox proportional hazards regression model used to analyze the simultaneous influence of prognostic factors.Relationship between SI score and clinicopathological factors were examined by Mann-Whitney U test.	5 - 10 mg/L	Unchecked	Unchecked	Unchecked	Unchecked	Unchecked	Unchecked	Unchecked	Unchecked	Unchecked	Checked	Unchecked	Unchecked	Unchecked	Unchecked	Unchecked		Dichotomized at 10 mg/L	Overall survival was calculated from the date of surgery to the occurrence of the event or to the last known date of follow-up.	60.2 (20.1 - 120.8)	No
204	Nojiri,S.; Gemba,K.; Aoe,K.; Kato,K.; Yamaguchi,T.	2012-02-15	Japan	Survival and prognostic factors in malignant pleural mesothelioma: a retrospective study of 314 patients in the west part of Japan	Complete	Retrospective without CG		>=50 but < 80%	55	Adequate	314	0	0	Yes	Others	Malignant Pleural Mesothelioma	All Stages/Different Stages				Checked	Unchecked	Unchecked	Unchecked		Complete	On crude analysis, an elevated LDH and lower SPO2 were negatively associated with the prognosis. In both crude and multivariate analysis, an elevated CRP level ( Crude: Rate-ratio; RR 2.41 ) (Multivariate: HR 1.23 95% CI 0.77 - 1.95 for CRP >3mg/L was associated with shorter survival. Kaplan meier survival probability for group with >3 mg/L (p<0.001, p value is same for <3mg/L and >3 mg/L and	Crude analysis: Mortality rate was estimated: Survival probabilities Kaplan Meier with log-rank test. Cox proportional hazard model was utilized to estimate the hazard ratio and 95% CI	<3 mg/L, 3-40 mg/L, >40 mg/L	Checked	Unchecked	Unchecked	Unchecked	Unchecked	Unchecked	Unchecked	Unchecked	Unchecked	Unchecked	Unchecked	Unchecked	Unchecked	Unchecked	Unchecked		CRP, ordinal: <3 mg/L, 3-40 mg/L and >40 mg/L	Patients were followed until death, the last health service contact, transfer to another hospital or the end of study (31 March 2006)	10 (9-12) months	No
205	Polterauer,S.; Grimm,C.; Zeillinger,R.; Heinze,G.	2011-01-01	Austria	Association of C-reactive protein (CRP) gene polymorphisms, serum CRP levels and cervical cancer prognosis	Complete	Retrospective without CG		>=50 but < 80%	50	Somewhat Adequate/Intermediate	178	0	0	Yes	Others	Cervival Cancer	All Stages/Different Stages				Checked	Unchecked	Checked	Unchecked		Complete	On univariate, an association with CRP1919T>A, tumor stage, lymph node involvement, histological grade, and serum CRP levels (p<0.001) were associated with overall survival. On multivariate Cox regression model, CRP1919T>A, FIGO stage, lymph node involvement, patients age, and serum CRP level (HR: 1.4; 95% CI: 1.2-1.8; p=0.001) were found to be independently associated with overall survival. Dise…	Overall survival calculated by Kaplan Meier and curves compared by log-rank test. Multivariate Cox regression model utilized to evaluate independent predictors of disease free and overall -survival.	Not reported	Unchecked	Unchecked	Unchecked	Unchecked	Unchecked	Unchecked	Checked	Unchecked	Unchecked	Unchecked	Unchecked	Unchecked	Unchecked	Unchecked	Unchecked		0.5 =5 mg/L (IQR = 0.4-0.9) mg/dL (IQR =4-9) mg/L	Overall cancer-related survival time was defined as time from diagnosis to cancer-related death or progression of disease.	46 (IQR =18-80)	No
207	Proctor M J, Morrison DS, Talwar D et al	2011-01-25	UK	An inflammation- based prognostic score (mGPS) predicts cancer survival independent of tumor site: a Glasgow Inflammation Outcome Study	Complete	Retrospective without CG		>=50 but < 80%	60	Somewhat Adequate/Intermediate	9608	0	0	Yes	Heterogenous		All Stages/Different Stages				Checked	Unchecked	Unchecked	Unchecked		Complete	On univariate, CRP (p<0.001), Gamma glutamyl transferase, alanine trasaminase, aspartate trasaminase, ALP, Bi, adjusted calcium, albumin along with age, sex, tumor site, mGPS (are associated with both overall and cancer specific survival. On cox multivariate regression analysis, mGPS of 2 (HR: 3.01; p<0.001) and CRP (HR: 2.29, p<0.001) were associated with over all survival.	Kaplan- Meier to analyse the relationship between patient characterstics, mGPS, biological parameters, tumor site and overall and cancer-specific survival. Cox Proportional Hazard Model Multivariate Regression Analysis to determine the relationship between patient characterstics, the mGPS and each biochemical parameter and survival. P value of <0.01 - statistically significant	CRP>= 10 mg/l	Checked	Unchecked	Unchecked	Unchecked	Unchecked	Unchecked	Unchecked	Unchecked	Unchecked	Unchecked	Unchecked	Unchecked	Unchecked	Unchecked	Unchecked		Not reported. Value dichotomized at 10 mg/L for mGPS	Survival (overall and cancer specific ) was calculated from the time of cancer daignosis to death	61 months (Median)	No
208	Ravishankaran,P.; Karunanithi,R.	2011-02-11	India	Clinical significance of preoperative serum interleukin-6 and C-reactive protein level in breast cancer patients	Complete	Prospective, Longitudinal without CG		>=50 but < 80%	55	Somewhat Adequate/Intermediate	59	0	0	Yes	Breast		All Stages/Different Stages				Checked	Unchecked	Unchecked	Checked	Determine relationship between IL-6, CRP levels and staging	Complete	IL-6 levels were significantly correlated with the tumor size. With increasing degrees of tumor invasion, the median levels of IL-6 evidenced a tendency to increase. Serum CRP levels between patients with ln mets and those without LN mets . CRP also does not correlate with overall survival of the patient.	The Spearman rho correlation coefficient was employed to evaluate the correlation between the IL-6, CRP levels and the clinical findings. Survival duration was calculated via the Kaplan Meier method	15.5 mg/dL (155 mg/L)	Unchecked	Unchecked	Unchecked	Unchecked	Unchecked	Unchecked	Checked	Unchecked	Unchecked	Unchecked	Unchecked	Unchecked	Unchecked	Unchecked	Unchecked		Not reported	Not reported	Not reported	No
209	Reynes, G; Vila, V; Martin, M; Parada, A.; Fleitas,T	2011-01-01	Spain	Circulating markers of angiogenesis, inflammation, and coagulation in patients with glioblastoma	Complete	Prospective, Longitudinal with CG		>=50 but < 80%	50	Somewhat Adequate/Intermediate	47	60	0	Yes	Others	CNS - Glioblastoma	Resectable				Checked	Checked	Unchecked	Unchecked		Complete	A Negative study for CRP and survival. Survival time for patients with different conagulation, inflammation and angiogenesis marker levels higher or lower than the cut-off points were not statistically significantly different. No associations were found between marker levels and survival or progression free survival	Survival time analyzed by means of Kaplan Meier method. survival curves were compared by log-rank test.	2.4 mg/L	Unchecked	Unchecked	Unchecked	Unchecked	Unchecked	Unchecked	Unchecked	Unchecked	Checked	Unchecked	Unchecked	Unchecked	Unchecked	Unchecked	Unchecked		17 +/- 26.6 mg/L	Not reported	8.13 (0.5-30+) months	No
211	Shinohara,N.; Abe,T.; Mochizuki,T.; Kashiwagi,A.; Kanagawa,K.	2011-08-14	Japan	Is Memorial Sloan-Kettering Cancer Center risk classification appropriate for Japanese patients with metastatic renal cell carcinoma in the cytokine era?	Complete	Retrospective without CG		>=50 but < 80%	50	Somewhat Adequate/Intermediate	473	0	0	Yes	Renal Cell Carcinoma		Metastasis			Lung, Bone, LN, Liver	Checked	Unchecked	Unchecked	Unchecked		Complete	On univariate, metastasis at initial diagnosis of RCC, number of metastatic sites, lympn node mets, bone mets, liver mets, time from initial diagnosis to mets, ECOG, HB, LDH, CRP ( p<0.001, 95% CI 11-16), nephrectomry, IFN alpha were a/w overall survival. On multivariate, time from initial diagnosis to mets, hemoglobin, LDH, serum calcium, CRP (HR 2.1; 95% CI 1.5-3.0 p<0.001) liver, bone and lymp…	Survival distributions were estimated using Kaplan Meier, Log rank test to assess the relationship between overall survival and potential prognostic factors.	3 mg/L	Checked	Unchecked	Unchecked	Unchecked	Unchecked	Unchecked	Unchecked	Unchecked	Unchecked	Unchecked	Unchecked	Unchecked	Unchecked	Unchecked	Unchecked		Dichotomized at 3 mg/L	Overall survival was calculated from the date of initial diagnosis of metastasis to the date of the death as a result of any cause or was censored at the the date of the last follow up.	22 (95% CI, 19-28) months	No
212	Skipworth R.J.E, Moses. A.G.W, Sangster K eta l	2011-01-01	UK	Interaction of gonadal staus with systemic inflammation and opiod use in determining nutritional status and prognosis in advanced pancreatic cancer	Complete	Prospective, Longitudinal with CG		>=50 but < 80%	75	Somewhat Adequate/Intermediate	175	19	0	Yes	Pancrease-Head of Pancrease, pancreatic Duct		Unresectable				Checked	Unchecked	Unchecked	Checked	Interaction of gonadal status with systemic inflammation and opioids in determiningnutritional status and prognosis in advanced pancreatic cancer	Complete	In males : CRP median (range)- 9.8 (0.8-356.9) p 0.003; In females: Median (range) 9.7 (0.9-337.4) p 0.002	Mann Whitney U Test, Fisher's Exact Test, Univariate analyysis of variance (ANOVA). Survival analysis using univariate Kaplan- Meier plots and Multivariate Cox proportional Hazard Models. All tests were two tailed. Significance was defined at 0.05 level	<10 mg/l	Unchecked	Unchecked	Unchecked	Unchecked	Unchecked	Unchecked	Unchecked	Unchecked	Unchecked	Unchecked	Unchecked	Unchecked	Checked	Unchecked	Unchecked		9.8 (0.8- 356.9) in male; 9.7 (0.9-337.4)in females	not defined	130 days ( experimental 142 days and control 128 days)	No
215	Takayama,T.; Sugiyama,T.; Kai,F.; Suzuki,T.; Nagata,M.	2011-08-28	Japan	Characteristics of aggressive variants in T1a renal cell carcinoma	Complete	Retrospective without CG		>=50 but < 80%	50	Somewhat Adequate/Intermediate	32	0	0	Yes	Renal Cell Carcinoma		Metastasis			Bone	Checked	Unchecked	Checked	Unchecked		Complete	On Univariate, CRP level of 4mg/L or more was prognostic including others, names not mentioned. On multivariate, the only significant independent prognostic factor for overall survival was a CRP level of 4 mg/L (HR = 4.772, p = 0.0289). Significant independent risk factors for metastasis are findings at diagnosis of symptomatic cancer, CRP level more than 4 mg/L, tumor size of 3.0 cm or greater, …	Survival analysis: Kaplan Meier method. Differences between survival curves examined by log-rank test. Metastatic risk and recurrence and prognostic factors were assessed by logistic regression analysis and Cox proportional hazard.	4 mg/L (0.4 mg/dL)	Checked	Unchecked	Unchecked	Unchecked	Unchecked	Unchecked	Unchecked	Unchecked	Unchecked	Unchecked	Unchecked	Unchecked	Unchecked	Unchecked	Unchecked		Not reported	Not reported	Not reported	No
216	Tanaka,S.; Yanagihara,K.; Tamaru,S.; Teramukai,S.;	2011-09-24	Japan	Difference in survival and prognostic factors between smokers and never-smokers with advanced non-small-cell lung cancer	Complete	Retrospective without CG		>=50 but < 80%	60	Somewhat Adequate/Intermediate	244	0	0	Yes	Lung Cancer		Metastasis			Bone, Lung, Brain, LN	Checked	Checked	Unchecked	Unchecked		Complete	On univariate, smoking status, clinical stage IV, increased LDH, CRP (HR: 1.10; 95% CI: 1.05-1.16; p<0.01), neutrophil count, and monocyte count were significantly correlated with OS. On multivariate, smoking status, clinical stage (IV and IIIB), and CRP level (HR 1.08; 95% CI: 1.02-1.14; p = <0.01) were significant prognostic factors for OS	Survival curves for OS were estimated using Kaplan-Meier method, Harzard ratios were estimated using Cox proportional hazard ratio	10 mg/L or 1 mg/dL	Checked	Unchecked	Unchecked	Unchecked	Unchecked	Unchecked	Unchecked	Unchecked	Unchecked	Unchecked	Unchecked	Unchecked	Unchecked	Unchecked	Unchecked		8 (0-16.6) mg/L	The primary end point was OS, which was defined as the time from administration of first-line chemotherapy until death from any cause.	14.9	No
219	van de Poll MC, Klaver YL, Lemmens VE, Leenders BJ	2011-04-08	Netherlands	C-reactive protein concentration is associated with prognosis in patients suffering from peritoneal carcinomatosis of colorectal origin.	Complete	Retrospective without CG		>=50 but < 80%	50	Somewhat Adequate/Intermediate	50	0	0	Yes	Colorectal		Palliative Care Patients				Checked	Unchecked	Unchecked	Unchecked		Complete	On univariate, CRP concentrations (p<0.001, unpaired t-test) strongly associated with the probability of survival. Low albumin (<35 g/L) was associated with poorer survival (p=0.01). No multivariate analysis was not performed due to limited number of patients.	Survival analyzed using Kaplan Meier method. A log-rank test applied to calculate differences between various Kaplan Meier curves. Most discriminating cut-off value for CRP was identified performing a log-rank test using different CRP concentrations with a 5 mg/L interval as a cut-off.	35 mg/L	Checked	Unchecked	Unchecked	Unchecked	Unchecked	Unchecked	Unchecked	Unchecked	Unchecked	Unchecked	Unchecked	Unchecked	Unchecked	Unchecked	Unchecked		Not reported. Value dichotomized at 35 mg/L	Not reported	12.9 months	No
225	Tanaka N, Kikuchi E, Shirotake S etc	2012-12-01	Japan	The Predictive Value of C-reactive Protien for Prognosis in Patients with Upper Tract Urothelial Carcinoma Treated with Radical Nephroureterctomy: A Multi-instituitional Study	Complete	Retrospective without CG		>=50 but < 80%	60	Somewhat Adequate/Intermediate	564	0	0	Yes	Bladder Cancer		Others		Included nonmetastatic, locally confined or advanced Upper Tract Urothelial Carcinoma		Checked	Unchecked	Checked	Unchecked		Complete	Multivariate analysis: Pre-op CRP -independent predictor of disease recurrence (HR 1.47 for CRP 0.51-2.00; HR -1.89 for CRP>2 mg/dL). Cancer specific mortality - PreCRP -independent predictor of worst outcome (HR 1.74 for CRP 0.51-2.00; HR 2.31 for CRP >2), Age, advanced pT-stage, positive lymph node involvement were independent risk factors	Multivariable analysis, Mann Whitney U test or X2 tests, Survival curves using Kaplan Meier Method, log-rank test	>0.5 mg/dl (>5 mg/l)	Checked	Unchecked	Unchecked	Unchecked	Unchecked	Unchecked	Unchecked	Unchecked	Unchecked	Unchecked	Unchecked	Unchecked	Unchecked	Unchecked	Unchecked		Dichotomized at 5 mg/L	Not reported	32 months	No
227	Furukawa K, Uwagawa T, Iwase R et al	2012-01-01	Japan	Prognostic factors of unresectable pancreatic cancer treated with Nafamostat Mesilate combined with Gemcitabine chemotherapy	Complete	Retrospective without CG		>=50 but < 80%	50	Somewhat Adequate/Intermediate	41	0	0	Yes	Pancrease-Head of Pancrease, pancreatic Duct		All Stages/Different Stages				Checked	Checked	Unchecked	Unchecked		Complete	Univariate analysis: Survival was worse in absence of jaundice, presence of ascites, with/without histologial diagnosis of carcinomatosis, Lymphocyte count>=2,000, Serum CRP>=1 mg/dl(p=0.014), serum CEA >=5 ng/ml, serum CA19-9 >=500 U/ml. In multivariate analysis, independent and significant predictors of survival consisted of absence of jaundice, presence of ascites, with/without histological di…	Univariate (non-paired t Tests and Chi square tests)and Multivariate ( Cox proportional Hazards regresiion model)analysis. Analysis of overall survival - log rank tests	1 mg/dl (10 mg/l)	Checked	Unchecked	Unchecked	Unchecked	Unchecked	Unchecked	Unchecked	Unchecked	Unchecked	Unchecked	Unchecked	Unchecked	Unchecked	Unchecked	Unchecked		0.46 mg/dl (0.04-7.83) median (range)	not given	median (range) -13.2 (1.3- 30.6) months	No
228	Obata J, Kikuchi E, Tanaka N et al	2012-05-17	Japan	C-reactive protein: A biomarker of survival in patients with localized upper tract urothelial carcinoma treated with radical nephroureterectomy	Complete	Retrospective without CG		>=50 but < 80%	65	Somewhat Adequate/Intermediate	183	0	0	Yes	Bladder Cancer		Locally Advanced				Checked	Unchecked	Checked	Unchecked		Complete	Univariate analysis : pre CRP level (p<0.001), lymphovascular invasion, pathologic T-stage, tumor grade were sig. risk factor for subsequent cancer specific survival. In multivariate analysis elevated pre-CRP (p=0.003, HR 2.65; 95% CI: 1.24-5.65),pathological T-stagew were independent risk factors	Kaplan Meier Test for recurrence free and cancer specific survival rates. Cox proportional hazards regression model for step wise forward selection. Survival curves compared using the log-rank test	5 mg/l (0.5 mg/dl)	Checked	Unchecked	Unchecked	Unchecked	Unchecked	Unchecked	Unchecked	Unchecked	Unchecked	Unchecked	Unchecked	Unchecked	Unchecked	Unchecked	Unchecked		Value dichotomized at 5 mg/L	not given	Median: 39 months (range, 3-201)	No
231	Bedke J, Chun FK, Merseburger A	2012-08-15	Germany	Inflammatory prognostic markers in clear cell renal cell carcinoma - preoperative C-reactive protein does not improve predictive accuracy.	Complete	Retrospective without CG		>=50 but < 80%	55	Somewhat Adequate/Intermediate	327	0	0	Yes	Renal Cell Carcinoma		Resectable				Checked	Unchecked	Unchecked	Unchecked		Complete	ON univariate, CRP of 0.25 (HR: 6.47 95% CI 2.8-14.9 p<0.001), T stage, N stage and M stage, Nuclear grade, Karnofsky index, tumor size were statistically significant prognostic variables. On multivariate, CRP of 0.25 mg/dL (HR 2.80; 95% CI 1.1-7.0 p= 0.027), T stage, N stage, M stage, Nuclear grade and Karnofsky index were independent prognostic variables.	Comparisons of categories of clinical and pathological data between the groups of patients were evaluated using Fisher's exact tests. Survival curves were estimated according to the Kaplan Meier method and the differences in survival were evaluated by the log-rank test. Univariate and multivariate Cox proportional hazard regression model were utilized as well.	0.25 mg/dL = 25 mg/L	Unchecked	Unchecked	Unchecked	Unchecked	Unchecked	Unchecked	Checked	Unchecked	Unchecked	Unchecked	Unchecked	Unchecked	Unchecked	Unchecked	Unchecked		Not reported	Surivival was calculated from the date of surgery. The survival endpoint was RCC-related death or the date of the last follow-up. Patients who died from other than metastatic disease were censored at the time of the death.	49.5 (15.8-92.9)	No
236	Mohri Y, Tanaka K, Ohi M et al	2012-08-09	Japan	Inflammation-based Prognostic Score as a Predictor of Postoperative Gastric Cancer Recurrence	Complete	Retrospective without CG		>=50 but < 80%	60	Somewhat Adequate/Intermediate	197	0	0	Yes	Gastric Cancer		Locally Advanced				Unchecked	Unchecked	Checked	Checked	Tumor aggressiveness	Complete	Inflammatory based prognostic score, 1 and 2 (CRP > 0.5 mg/dl, hypoalbuminemia <3.5 g/dl allocated score of 2): In Univariate HR 2.46, 95%CI 1.57-3.89, p <0.0001), TNM II and III, Nodal mets, venous invasion-positive, tumor size>5cm, serosal invasion and CA 19-9 a/w DFS . In multivariate HR 1.81, 95%CI 1.12-2.96, p value 0.0158 independently a/w DFS	Kaplan-Meier curves generated for DFS to compare patients with each inflammation-based score. Survvial analysis using Cox proportional hazard model. Multivariate analysis of factors that were signifcant on univariate analysis	>5 mg/l(>0.5 mg/dl)	Checked	Unchecked	Unchecked	Unchecked	Unchecked	Unchecked	Unchecked	Unchecked	Unchecked	Unchecked	Unchecked	Unchecked	Unchecked	Unchecked	Unchecked		cut off CRP 5 mg/l	DFS: development of local recurrence or distant metastasis (whichever occurred first)	67.5 months (minimum 26 months)	No
237	Mohri Y, Tanaka K, Ohi M, Toiyama Y, Yasuda H	2012-10-12	Brazil	Prevalence, predictors, and prognostic impact of fatigue among Brazilian outpatients with advanced cancers.	Complete	Prospective, Longitudinal without CG		>=50 but < 80%	65	Somewhat Adequate/Intermediate	221	0	0	Yes	Heterogenous		Advanced				Checked	Unchecked	Unchecked	Checked	prevalence of cancer-related fatigue (CRF) and its impact on QOL, and find its clinical predictors. CRF, CRP and prognosis	Complete	On univariate, nausea, dyspnea, BMI, and CRp (OR:1.083; 95% CI: 1.025-1.143; p=0.004). Cox proportional analysis (multivariate) that only KPS (Karnofsky) and CRP (HR: 1.071; 95% Ci: 1.045-1.098; p<0.001) were independent prognostic factors for OS.	Overall survival: Kaplan Meier method and compared with log-rank tests. Multivariate analysis was carried out using the Cox proportional Hazards model.	Not reported	Checked	Unchecked	Unchecked	Unchecked	Unchecked	Unchecked	Unchecked	Unchecked	Unchecked	Unchecked	Unchecked	Unchecked	Unchecked	Unchecked	Unchecked		4.67 (range, 0.99-12)	The date of first palliative care consults to the date of death from any cause	184 (95% CI: 155-212) days	No
238	Furukawa K, Shiba H, Haruki K, Fujiwara Y, Iida T, Mitsuyama Y	2012-04-23	Japan	The Glasgow prognostic score is valuable for colorectal cancer with both synchronous and metachronous unresectable liver metastases.	Complete	Retrospective without CG		>=50 but < 80%	50	Somewhat Adequate/Intermediate	40	0	0	Yes	Colorectal		All Stages/Different Stages				Checked	Unchecked	Unchecked	Unchecked		Complete	On Univariate, survival was worse in the absence of primary tumor resection, absence of systemic chemotherapy and GPS of 2 (p=0.0362). On multivariate, Serum CEA>=100ng/ml, CA19-9, and GPS of 2 (OR: 7.603; 95% CI: 1.899-30.488; p=0.0042) were found to be independent and significant predictors of overall survival.	Univariate: Non-paired t-test and Chi-square test. OS was performed using the log-rank test.	10 mg/L (GPS)	Checked	Unchecked	Unchecked	Unchecked	Unchecked	Unchecked	Unchecked	Unchecked	Unchecked	Unchecked	Unchecked	Unchecked	Unchecked	Unchecked	Unchecked		Dichotomized at 10 mg/L	Not reported	Not reported	No
240	Peter F, Wittekindt C, Finkensieper M	2012-09-25	Germany	Prognostic impact of pretherapeutic laboratory values in head and neck cancer patients.	Complete	Retrospective without CG		>=50 but < 80%	50	Somewhat Adequate/Intermediate	261	0	0	Yes	Others	Head and Neck	All Stages/Different Stages				Checked	Checked	Unchecked	Unchecked		Complete	On univariate, BMI, Charlson comorbidity index, red-cell count, white cell count, Hemoglobin, Hematocrit, C-reactive protein (p<0.001), ASAT, AP, and PTT were associated with overall survival. On multivariate, tumor localization, comorbidity, high CRP levels(p<0.0001), low red cell counts were independent risk factors.	Overall survival (OS) was calculated using the Kaplan Meier method. The prognostic influence of each outcome parameter on OS was analyzed using log-rank test. Influence of each laboratory on tumor extension was analyzed with Chi-square test.	<2.0 mg/L	Checked	Unchecked	Unchecked	Unchecked	Unchecked	Unchecked	Unchecked	Unchecked	Unchecked	Unchecked	Unchecked	Unchecked	Unchecked	Unchecked	Unchecked		3.6 (2.0-157.0)	Overall survival (OS) was defined as time from diagnosis of the initial primary tumor to death.	121 CI (81.4-160.9) months	No
243	Byström P, Berglund Å, Nygren P, Wernroth L	2012-05-12	Sweden	Evaluation of predictive markers for patients with advanced colorectal cancer.	Complete	Prospective, Longitudinal without CG		>=50 but < 80%	55	Somewhat Adequate/Intermediate	106	0	0	Yes	Colorectal		All Stages/Different Stages				Checked	Checked	Unchecked	Unchecked		Complete	In univariate, Hemoglobin, WHO performance status, WBC, Increased ALK, CEA, CA19-9, TPA, CRP (HR: 1.464; 95% CI: 1.176-1.822; p: 0.001), SAA, Transthyretin, TIMP were associated to overall survival. On multivariate, hemoglobin, together with TPA and TIMP-1 gave statistically significant information about overall survival.	Univariate analysis on OS (Cox regression), Multivariate logistic regression	< 5 mg/L	Unchecked	Unchecked	Unchecked	Unchecked	Unchecked	Unchecked	Unchecked	Unchecked	Unchecked	Checked	Unchecked	Unchecked	Unchecked	Unchecked	Unchecked		9 mg/L (1-185)	Overall survival (OS) was calculated from the date of randomization	19 months (median)	No
244	Jeong JH, Lim SM, Yun JY, Rhee GW	2012-09-05	Seoul, Korea	Comparison of two inflammation-based prognostic scores in patients with unresectable advanced gastric cancer.	Complete	Retrospective without CG		>=50 but < 80%	55	Somewhat Adequate/Intermediate	104	0	0	Yes	Gastric Cancer		Unresectable				Checked	Unchecked	Unchecked	Checked	Compare the usefulness of two inflammation based prognostic scores to evaluate survival	Complete	On univariate, , high GPS (1: HR: 4.54; 95% CI: 2.56-8.47; p<0.001 2: HR: 2.34; 95 % CI: 1.25-4.38; p=0.007), high NLR (neutrophil to lymphocyte ratio), poor or undifferentiated histology, >2 metastatic sites, LN mets, bone mets, lower albumin, high CRP ( HR: 1.57; 95% CI: 1.24-1.93; p<0.001), high ANC were a/w survival. In multivariate, high NLR, and a higher GPS (1: HR: 3.77; 95% CI: 2.00-7.01,…	Survival curves were plotted using Kaplan Meier method and compared using log-rank test. Influence of each prognostic factor identified by univariate analysis was assessed by multi-variate analysis using Cox's proportional hazards regression.	10 mg/L or 1 mg/dL	Checked	Unchecked	Unchecked	Unchecked	Unchecked	Unchecked	Unchecked	Unchecked	Unchecked	Unchecked	Unchecked	Unchecked	Unchecked	Unchecked	Unchecked		7.10 (0.1-214.8)	The time from the first day of diagnosis until death from any cause or the date of last follow-up for patients alive at the last contact.	7.4 months	No
246	Sieghart W, Pinter M, Hucke F, Graziadei I, Schöniger-Hekele M, Müller C	2012-08-20	Austria	A single determination of C-reactive protein at the time of diagnosis predicts long term outcome of patients with hepatocellular carcinoma.	Complete	Retrospective without CG		>=50 but < 80%	55	Somewhat Adequate/Intermediate	466	0	0	Yes	Others	Hepatocellular Carcinoma (HCC)	All Stages/Different Stages				Checked	Unchecked	Unchecked	Unchecked		Complete	On univariate, CRP (p: <0.001; 95% CI: 16.5-23.6) age, BCLC classification and its constituent factors (Child-Pugh classification, ECOG performance status, macrovascular invasion, and extrahepatic spread, tumor size, and tumor numer), elevated AFP and AST levels as well as treament allocation were significantly associated with overall survival (OS). On multivariate, elevated CRP levels remained t…	Survival curves calculated using Kaplan Meier method. Univariate analyses performed by log-rank test. The multivariate analyses was performed using a Cox proportional hazard regression model.	1 mg/dL=10 mg/L	Checked	Unchecked	Unchecked	Unchecked	Unchecked	Unchecked	Unchecked	Unchecked	Unchecked	Unchecked	Unchecked	Unchecked	Unchecked	Unchecked	Unchecked		Dichotomized at 10 mg/L	The time between the date of diagnosis and the date of death. Patients alive on Dec 1 2011 or who lost to follow up were censored at the date of the last contact.	11 (95% CI: 9.1-12.9) months	No
247	Steffens S, Köhler A, Rudolph R, Eggers H, Seidel C	2012-09-08	Germany	Validation of CRP as prognostic marker for renal cell carcinoma in a large series of patients.	Complete	Retrospective without CG		>=50 but < 80%	55	Somewhat Adequate/Intermediate	1161	0	0	Yes	Renal Cell Carcinoma		All Stages/Different Stages				Checked	Unchecked	Unchecked	Unchecked		Complete	No univariate analysis between CRP and survival. On multivariate, age, pulmonary/visceral mets, differentiation, histological subtype, CRP value both categorical and continuous (HR: 1.007; 95% CI: 1.004-1.009; p<0.001) are associated with overall survival.	Kaplan Meier estimate of survival time were calculated and subgroups were compared by the log rank test statistic. Multivariable, Cox regression models were used to assess the association between survival and CRP level adjusted for different clinical and patient covariates.	<4, 4-10, >10 mg/L as categorical variables	Checked	Unchecked	Unchecked	Unchecked	Unchecked	Unchecked	Unchecked	Unchecked	Unchecked	Unchecked	Unchecked	Unchecked	Unchecked	Unchecked	Unchecked		4.0 mg/L (mean: 21.6)	Calculated from the date of the surgery to the date of the death or last follow-up	46 (IQR 19-84)	No
249	Ishioka J, Saito K, Sakura M, Yokoyama M,	2012-08-23	Japan	Development of a nomogram incorporating serum C-reactive protein level to predict overall survival of patients with advanced urothelial carcinoma and its evaluation by decision curve analysis.	Complete	Retrospective without CG		>=50 but < 80%	65	Somewhat Adequate/Intermediate	223	0	0	Yes	Bladder Cancer		All Stages/Different Stages				Checked	Unchecked	Unchecked	Checked	Develop novel nomogram predicting survival	Complete	On univariate, age, ECOG PS, Hb, Albumin, CRP, ALP, LDH, visceral mets, hydronephrosis, primary organ, corrected calcium and lymph node mets were signifant factors in the prediction of overall survival. On multivariate, analysis revealed that age, ECOG PS, CRP, LDH, visceral mets, and lymph node mets were independent prognostic factors for overall survival.	Overall survival estimate were calculated with Kaplan-Meier method. Multivariable: Cox proportional hazards model.	5, 15 mg/L	Unchecked	Unchecked	Unchecked	Unchecked	Unchecked	Unchecked	Unchecked	Unchecked	Unchecked	Unchecked	Unchecked	Unchecked	Unchecked	Checked	Checked	Nanopia CRP kit	Median: 15.0 mg/L (0.1-207.0 mg/L)	Estimated from the duration between the date of diagnosis and death or last follow up	<5 mg/L = 16 months, 5=< - <15 mg/L = 7 months, <=15 mg/L = 3 months	No
250	Sim SH, Messenger MP, Gregory WM, Wind TC	2012-08-23	UK	Prognostic utility of pre-operative circulating osteopontin, carbonic anhydrase IX and CRP in renal cell carcinoma.	Complete	Retrospective without CG		>=50 but < 80%	55	Somewhat Adequate/Intermediate	216	0	0	Yes	Renal Cell Carcinoma		All Stages/Different Stages				Checked	Unchecked	Checked	Unchecked		Complete	On univariate, carbonic anhydrase IX, Osteopontin (OPN), and CRP (OS: HR: 1.2; 95% CI: 1.15-1.26; p:<0.0001) were all found to be significant prognostic factors for overall survival, disease free survival and cancer specific survival. On multivariate, T stage, N stage, CRP (HR:1.17; 95% CI: 1.11-1.23; p: <0.0001) and carbonic anhydrase IX (CA9) were independent prognostic factors for overall surv…	Survival curves: Kaplan Meier method, with significance determined using the log-rank test. Multivariate analysis used the Cox proportional hazard model with forward stepwise approach.	Not reported	Unchecked	Unchecked	Unchecked	Unchecked	Unchecked	Unchecked	Unchecked	Unchecked	Unchecked	Unchecked	Unchecked	Unchecked	Unchecked	Unchecked	Checked	NHS Clinical Biochemistry Labs using wide array assay	Metastatic disease: 22.2 (4.2-111) mg/L: Localized: 5.7(0.6-11.5)	Not reported	Not reported	No
253	Kunisaki C, Takahashi M, Ono HA, Oshima T,	2012-08-11	Japan	Inflammation-based prognostic score predicts survival in patients with advanced gastric cancer receiving biweekly docetaxel and s-1 combination chemotherapy.	Complete	Retrospective without CG		>=50 but < 80%	50	Somewhat Adequate/Intermediate	83	0	0	Yes	Gastric Cancer		Advanced				Checked	Unchecked	Checked	Unchecked		Complete	On univariate, absence of gastrectomy after DS (Docetaxel and S-1 combination) treatment , ECOG PS, GPS (HR:3.446; 95% CI: 1.772-6.701; p = 0.001) and Gastrectomy after DS treatment. On multivariate, gastrectomy after DS treatment, age and GPS ( OR: 3.003; 95% CI: 1.533-5.884; p = 0.002) independently influenced adverse prognosis.	Survival probabilities were estimated using the Kaplan Meier method and compared with log-rank test. Multivariate survival analysis and calculation of hazard ratio were performed using a model of Cox proportional hazard regression including all covariates.	1 mg/dL = 10 mg/L (GPS)	Checked	Unchecked	Unchecked	Unchecked	Unchecked	Unchecked	Unchecked	Unchecked	Unchecked	Unchecked	Unchecked	Unchecked	Unchecked	Unchecked	Unchecked		Not reported	Until the occurence of patient death, at an out patient clinic	15.8 +/- 1.1 months (95% CI: 13.7-17.9) months	No
254	Yasuda Y, Saito K, Yuasa T, Kitsukawa S, Urakami S	2012-08-11	Japan	Prognostic impact of pretreatment C-reactive protein for patients with metastatic renal cell carcinoma treated with tyrosine kinase inhibitors.	Complete	Retrospective without CG		>=50 but < 80%	55	Somewhat Adequate/Intermediate	52	0	0	Yes	Renal Cell Carcinoma		Metastasis			Not reported	Checked	Checked	Unchecked	Unchecked		Complete	On univariate, the number of metastatic sites, albumin, corrected calcium, LDH, neutrophils, and CRP (p=0.0002) were associated with overall survival. On multivariate analysis, CRP (HR:1.18; 1.07-1.28; p=0.0008) was an independent predictor as well as neutrophilia.	Kaplan Meier to determine the overall survival rate. Differences in overall survival assessed using the log-rank test. Predictive variables for overall survival were evaluated by Cox Proportional Hazards model using the stepwise regression method.	8 mg/l	Checked	Unchecked	Unchecked	Unchecked	Unchecked	Unchecked	Unchecked	Unchecked	Unchecked	Unchecked	Unchecked	Unchecked	Unchecked	Unchecked	Unchecked		4.9 (0.3-183) mg/l	The day of the Tyrosine Kinase inhibitor initiation to the date of death or last visit.	32 months: Median	No
256	Wang CY, Lee TF, Fang CH, Chou JH.	2012-01-01	Taiwan	Fuzzy Logic-Based Prognostic Score for Outcome Prediction in Esophageal Cancer.	Complete	Retrospective without CG		>=50 but < 80%	55	Somewhat Adequate/Intermediate	271	0	0	Yes	Cancer Esophagus		All Stages/Different Stages				Checked	Unchecked	Unchecked	Checked	Look at Fuzzy Logic Based Prognostic Score	Complete	On univariate, TNM stage, treatment methods, CRP levels (p>0.001), Albumin level, total bilirubin level, platelet count, lymphocyte percentage, BMI, GPS, CAP score and fuzzy risk score (p<0.001). On multivariate, TNM stage, treatment methods, BMI and fuzzy risk score (HR: 1.018; 95% CI: 1.004-1.032; p=0.009) remained statistically significant and were the only predictors of overall survival.	Univariate using the Kaplan Meier method, difference between survival curve was tested by log-rank test. For univariate, fuzzy risk score divided into two categories. Log rank for the differences between groups. Multivariate survival analysis and calculation of hazard ratios were performed using the Cox regression analysis with prognostic factors as covariates	5mg/L	Checked	Unchecked	Unchecked	Unchecked	Unchecked	Unchecked	Unchecked	Unchecked	Unchecked	Unchecked	Unchecked	Unchecked	Unchecked	Unchecked	Unchecked		Dichotomized at 5 mg/L	The start of radiotherapy (RT) until death or last date of follow-up.	11.6 months (Median)	No
257	Kawashima A, Tsujimura A, Takayama H, Arai Y	2012-08-12	Japan	Impact of hyponatremia on survival of patients with metastatic renal cell carcinoma treated with molecular targeted therapy.	Complete	Retrospective without CG		>=50 but < 80%	50	Somewhat Adequate/Intermediate	87	0	0	Yes	Renal Cell Carcinoma		Metastasis			Bone	Checked	Unchecked	Unchecked	Checked	prognostic significance of hyponatremia in mRCC treated with molecuolar	Complete	On univariate, both mild and severe hyponatremia, poor ECOG PS, anemia, elevated LDH, TNM stage IV, neutrophilia, impaired renal function, and high CRP level (0.3=<, <1 Exponent: 0.140; 95% CI 0.051-0.388; p<0.001; <0.3 Exponent:0.113; 95% CI: 0.026-0.496; p 0.004) were associated with poor prognosis. On multivariate, mold and severe hyponatremia, neutrophilia, and high level of CRP (0.3=<, <1 Ex…	Cox regression model to calculate the HR for univariate and multivariate analysis. Prognostic factors related with CSS were analyzed with Cox regression analysis using step-wise forward selection	1 mg/dL = 10 mg/L	Checked	Unchecked	Unchecked	Unchecked	Unchecked	Unchecked	Unchecked	Unchecked	Unchecked	Unchecked	Unchecked	Unchecked	Unchecked	Unchecked	Unchecked		Not reported	From the date of initiation of first-line therapy until death or the date of the patient's last follow-up visit.	32.6 (95% CI 17.4-47.7) months	No
258	Hwang EC, Hwang IS, Yu HS, Kim SO	2012-07-03	Korea	Utility of inflammation-based prognostic scoring in patients given systemic chemotherapy first-line for advanced inoperable bladder cancer.	Complete	Retrospective without CG		>=50 but < 80%	50	Somewhat Adequate/Intermediate	67	0	0	Yes	Bladder Cancer		Advanced				Checked	Unchecked	Checked	Unchecked		Complete	In univariate, bone metastasis, lung metastasis, albumin<3.5 gm/dl, CRP>1 mg/dl (p=0.001), ECOG>2 and GPS>1 were associated with shortened OS. On multivariate, ECOG PS>2, and GPS 2 were independently associated with shorter survival	Kaplan Meier applied to factors affecting Overall survival and progression free survival. Multivariate	1mg/dl	Unchecked	Unchecked	Unchecked	Unchecked	Unchecked	Unchecked	Unchecked	Unchecked	Unchecked	Checked	Unchecked	Unchecked	Unchecked	Unchecked	Unchecked		Not reported	The time from chemotherapy initiation to death from any cause or last follow-up visit	9.3 (95% CI: 6.6-12.0)	No
260	Ishizuka M, Nagata H, Takagi K, Iwasaki Y	2012-06-22	Japan	Clinical significance of tumor pathology for postoperative survival of patients undergoing surgery for stage IV colorectal cancer.	Complete	Retrospective without CG		>=50 but < 80%	55	Somewhat Adequate/Intermediate	169	0	0	Yes	Colorectal		Advanced				Checked	Unchecked	Unchecked	Unchecked		Complete	In univariate, tumor pathology neutrophil ratio, lymphocyte ratio, the serum CRP levels (OR: 1.098; 95% Ci: 1.034-1.167; p: 0.003) and albumin and intraoperative bleeding. Mutivariate analysis using the variables selected by univariate analysis , only tumor pathology had such and association.	Odds ratio with 95% CI were calculated by uni- or multivariate analysis using the Cox proportional hazards model. Kaplan Meier analysis and log-rank test were used to compare the survival curve of the two groups.	Not reported	Checked	Unchecked	Unchecked	Unchecked	Unchecked	Unchecked	Unchecked	Unchecked	Unchecked	Unchecked	Unchecked	Unchecked	Unchecked	Unchecked	Unchecked		Not reported	Deaths prior to November 31st 2011 were included in this analysis	Not reported	No
262	Ghanim B, Hoda MA, Winter MP, Klikovits T, Alimohammadi A	2012-08-01	Austria	Pretreatment serum C-reactive protein levels predict benefit from multimodality treatment including radical surgery in malignant pleural mesothelioma: a retrospective multicenter analysis.	Complete	Retrospective without CG		>=50 but < 80%	50	Somewhat Adequate/Intermediate	115	0	0	Yes	Others	Malignant Pleural Mesothelioma (MPM)	All Stages/Different Stages				Checked	Checked	Unchecked	Unchecked		Complete	In univariate, tumor stage, treatment modality, and pre-treatment CRP levels (Dichotomized: HR: 2.81; 95% CI: 1.82-4.33; p<0.0.001: Continuous CRP: HR: 1.07; 95% CI: 1.03--1.11; p = 0.001) had significant impact on MGM overall survival. In multivariate, among the factors associated with survival on univariate, only pre-treatment CRP levels (HR: 2.07; 95% CI: 1.23-3.46; p=0.02) were found to be in…	Kaplan-Meier survival curves and 2-sided log rank tests used for univariate survival analysis of categorical impact factors. The Cox-regression was performed for uni- and multivariate survival analyses to detect the impact of both uni- and multivariate survival analyses to detect the impact of both type of variables.	1mg/dL = 10 mg/L	Unchecked	Unchecked	Unchecked	Unchecked	Unchecked	Unchecked	Unchecked	Checked	Unchecked	Unchecked	Unchecked	Unchecked	Unchecked	Unchecked	Unchecked		N	Time between histologically proven MGM diagnosis and death or, in case of censored patients diagnosis and last follow-up date.	11.24 (95% CI 8.38-14.11)	No
263	Chua TC, Chong CH, Liauw W, Zhao J, Morris DL	2012-08-01	Austria	Inflammatory markers in blood and serum tumor markers predict survival in patients with epithelial appendiceal neoplasms undergoing surgical cytoreduction and intraperitoneal chemotherapy.	Complete	Retrospective without CG		>=50 but < 80%	55	Somewhat Adequate/Intermediate	172	0	0	Yes	Heterogenous		Metastasis			Lymph nodes	Checked	Unchecked	Checked	Unchecked		Complete	In univariate, following variables were associated with improved overall survival: females, low-grade psuedomyxoma, absence of lymph node metastasis, HIPEC, EPIC, CCR0/1 chemotherapy regimen. grade I/II/III morbidity, NLR<=2.6, PLR<=166, CRP<=12.5, CEA, CA125, and CA199. In multivariate analysis, performed with variables identified in univariate, there were no independent predictors of OS. Progre…	Survival analysis was performed using the Kaplan-Meier method with log-rank test in univariate analyses. Cox regression analysis was used for multivariate survival analysis and for calculation of hazard ratios.	12.5 mg/L	Checked	Unchecked	Unchecked	Unchecked	Unchecked	Unchecked	Unchecked	Unchecked	Unchecked	Unchecked	Unchecked	Unchecked	Unchecked	Unchecked	Unchecked		12.5 (range, 1-74) mg/L	Overall survival (OS) was defined as the time period from the date of the surgery to the date of death from any cause.	97.4 (95% CI, 81.4-113.4) months	No
264	Partridge M, Fallon M, Bray C, McMillan D, Brown D, Laird B	2012-08-02	UK	Prognostication in advanced cancer: a study examining an inflammation-based score.	Complete	Retrospective without CG		>=50 but < 80%	55	Somewhat Adequate/Intermediate	296	0	0	Yes	Heterogenous		Advanced				Checked	Unchecked	Unchecked	Unchecked		Complete	Cox regression model: after adjusting for sex, primary cancer site, age, hemoglobin, and white cell count, mGPS remained predictive of death (p=0.014). mGPS of 1 were estimated to have 1.3 times the risk of death of those with an mGPS of 0, this was not statistically significant.. Those with mGPS of 2 were estimated to have 2.7 times the risk of death of those with an mGPS of 0. This was statisti…	mGPS groups were compared using a Jonckheere-Terpestra test for continuous variables and a Chi-square test for trend for categorical variables. Survival analysis were carried out using Kaplan-Meier and multivariable Cox regression models. Assumption of proportional hazards necessary for the Cox model was met.	10 mg/L (mGPS)	Checked	Unchecked	Unchecked	Unchecked	Unchecked	Unchecked	Unchecked	Unchecked	Unchecked	Unchecked	Unchecked	Unchecked	Unchecked	Unchecked	Unchecked		Not reported	The survival time, defined as the number of days from blood tests (CRP and albumin) until death, was calculated.	3.86 weeks	No
265	Jiang X, Hiki N, Nunobe S, Kumagai K, Kubota T	2012-06-19	Japan	Jiang X, Hiki N, Nunobe S, Kumagai K, Kubota T	Complete	Retrospective without CG		>=50 but < 80%	55	Somewhat Adequate/Intermediate	1710	0	0	No	Gastric Cancer		All Stages/Different Stages				Checked	Unchecked	Unchecked	Unchecked		Complete	In univariate, various factors were significantly associated with overall survival including age, BMI, neutrophils, CEA, CA19-9, tumor stage and mGPS (OR: 4.578; 95% CI: 3.324-6.306; p<0.001). In multivariate, a significant association between postoperative mortality and age, tumor stage, and mGPS (OR: 1.845; 95% CI: 1.068-1.629; p = 0.010)	Survival analysis performed using Cox Proportional Hazards model in a forward stepwise manner. Kaplan-Meier analysis and log-rank tests used to compare mortality for each mGPS.	10 mg/L (mGPS)	Checked	Unchecked	Unchecked	Unchecked	Unchecked	Unchecked	Unchecked	Unchecked	Unchecked	Unchecked	Unchecked	Unchecked	Unchecked	Unchecked	Unchecked		Not reported	Deaths before 31 July 2010 were included in this analysis.	35.9 months (mGPS=2)	No
266	Fujita T, Iwamura M, Ishii D, Tabata K, Matsumoto K,	2012-06-06	Japan	C-reactive protein as a prognostic marker for advanced renal cell carcinoma treated with Sunitinib	Complete	Retrospective without CG		>=50 but < 80%	50	Somewhat Adequate/Intermediate	41	0	0	Yes	Renal Cell Carcinoma		All Stages/Different Stages				Checked	Checked	Unchecked	Unchecked		Complete	In univariate, among pre-treatment characterstics, MSKCC non-poor risk classification and normal CRP (HR 17.600; 95% CI: 1.961-157.970; p: 0.0011) were significantly correlated with objective response to treatment. Also, among adverse events, hand-foot-skin reaction, altered taste, fatigue, and leukopania were associated with treatment response. MSKCC risk classification was favorable for 15.4% o…	Non-parametric estimates of survival were made using Kaplan-Meier curves. Survival curves were generated on the basis of progression-free survival. Log-rank test used for statistical comparisions	0.30 mg/dL = 3 mg/L	Unchecked	Unchecked	Unchecked	Unchecked	Unchecked	Unchecked	Unchecked	Unchecked	Unchecked	Checked	Unchecked	Unchecked	Unchecked	Unchecked	Unchecked		Not reported	Not reported	12 (median progression free survival)	No
268	Frigeri M, De Dosso S, Castillo-Fernandez O, Feuerlein K	2012-06-01	Switzerland	Chemotherapy in patients with advanced pancreatic cancer: too close to death?	Complete	Retrospective without CG		>=50 but < 80%	50	Somewhat Adequate/Intermediate	231	0	0	Yes	Pancrease-Head of Pancrease, pancreatic Duct		Locally Advanced				Checked	Checked	Unchecked	Unchecked		Complete	In univariate, presence of ascites, WBC, Hb, Platelets, total Bilirubin, LDH, CRP (p: 0.005 95% CI: 5.36-7.77), CA 19-9 and reduced albumin were found to predict shorter survival. In multivariate, none emerged as independent predictors of survival.	Survival variables were analyzed with the Kaplan-Meier method, while comparisions among subgroups were performed with log-rank test. Statistically significant and boarderline significant variables were included in the Cox regression analysis	5 mg/L	Checked	Unchecked	Unchecked	Unchecked	Unchecked	Unchecked	Unchecked	Unchecked	Unchecked	Unchecked	Unchecked	Unchecked	Unchecked	Unchecked	Unchecked		Value dichotomized at 5 mg/L	Calculated from the date of diagnosis	6.5 months	No
269	Ishizuka M, Nagata H, Takagi K, Iwasaki Y, Kubota K.	2012-05-23	Japan	Preoperative thrombocytosis is associated with survival after surgery for colorectal cancer.	Complete	Retrospective without CG		>=50 but < 80%	55	Somewhat Adequate/Intermediate	453	0	0	Yes	Colorectal		All Stages/Different Stages				Checked	Unchecked	Unchecked	Checked	Evaluate the influence of preoperative thrombocytosis on survival	Complete	In univariate, the number of tumors, maximum tumor diameter, histology, lymphatic invasion, venous invasion, lymph node metastasis, WBC count, CRP (mg/Dl; OR:1.400; 95% CI: 1.216-1.611; p<0.001), albumin, CEA, CA19-9, and platelet count were associated with overall survival. In multivariate, preoperative platelet count, the number of tumors, CRP (OR: 1.218; 95% CI: 1.043-1.422; p=0.013) and CEA w…	Odds ratio and 95% confidence interval (95% CI) were calculated by univariate and multivariate analysis using the log regression test. Kaplan Meier and log-rank test were used to compare the survival curves for both groups.	Not reported. Continuous variable	Checked	Unchecked	Unchecked	Unchecked	Unchecked	Unchecked	Unchecked	Unchecked	Unchecked	Unchecked	Unchecked	Unchecked	Unchecked	Unchecked	Unchecked		Mean: 1.2 +/- 2.1 mg/dL	Censored. Deaths prior to March 31, 2011 were included in the analysis	Mean: 1,360 +/- 949 days	No
273	Ishizuka M, Nagata H, Takagi K, Iwasaki Y, Kubota K.	2012-05-11	Japan	Inflammation-based prognostic system predicts postoperative survival of colorectal cancer patients with a normal preoperative serum level of carcinoembryonic antigen.	Complete	Retrospective without CG		>=50 but < 80%	60	Somewhat Adequate/Intermediate	271	0	0	Yes	Colorectal		All Stages/Different Stages				Checked	Unchecked	Checked	Unchecked		Complete	In univariate, lymphatic invasion (presence/absence, lymph node metastasis (absence/presence), platelet count, CRP (mg/dL; OR: 1.253; 95% CI: 1.026-1.530; p=0.027), CEA , TNM stage and GPS (0/1,2; OR: 2.455; 95% CI: 1.367-4.409; p=0.026) were associated with overall survival. In multivariate, preoperative GPS (OR: 2.023; 95% CI: 1.046-3.915; p=0.036) and platelet count were associated with overal…	Odds ratio (OR) and 95% CI were calculated by uni- or multivariate analysis using logistic regression analysis. Kaplan Meier and Log rank test were used to compare survival curves for the two GPS groups.	CRP given as continuous variable where as GPS- CRP: 10mg/L	Checked	Unchecked	Unchecked	Unchecked	Unchecked	Unchecked	Unchecked	Unchecked	Unchecked	Unchecked	Unchecked	Unchecked	Unchecked	Unchecked	Unchecked		Group A: 0.3+/- 0.2 mg/dl Group B: 1.3 +/- 2.0	Deaths before march 31st 2011 were included in the analysis	1536 +/- 898 days (mean +/- SD)	No
275	Gioulbasanis I, Pallis A, Vlachostergios PJ, Xyrafas A	2012-04-07	Greece	The Glasgow Prognostic Score (GPS) predicts toxicity and efficacy in platinum-based treated patients with metastatic lung cancer.	Complete	Retrospective without CG		>=50 but < 80%	50	Somewhat Adequate/Intermediate	89	0	0	Yes	Lung Cancer		Metastasis			Not reported	Checked	Checked	Checked	Unchecked		Complete	In univariate, for patients with SCLC, GPS was associated with OS (p=0.008) while for NSCLC, GPS was associated with PFS and there was a trend towards OS. In multivariate, performance status (p=0.002) and GPS (p=0.027) were u=independent predictors of OS. Hazard of death (OS) was approximately 2.2 times higher in patients with a GPS score of 2 as compared to 0,1. While the hazard if progression w…	Probability of survival was calculated by the method of Kaplan-Meier and tested for differences by the log-rank test. Cox proportional hazards model was used to estimate hazard ratio (HR) with 95% confidence interval (CI) for univariate analysis or multivariate analysis.	10 mg/L (GPS)	Checked	Unchecked	Unchecked	Unchecked	Unchecked	Unchecked	Unchecked	Unchecked	Unchecked	Unchecked	Unchecked	Unchecked	Unchecked	Unchecked	Unchecked		Not reported	The interval from diagnosis to death from any cause	Not reported	No
276	Saito K, Urakami S, Komai Y, Yasuda Y, Kubo Y	2012-01-01	Japan	Impact of C-reactive protein kinetics on survival of patients with advanced urothelial carcinoma treated by second-line chemotherapy with gemcitabine, etoposide and cisplatin.	Complete	Retrospective without CG		>=50 but < 80%	50	Somewhat Adequate/Intermediate	80	0	0	Yes	Bladder Cancer		Advanced				Checked	Checked	Unchecked	Unchecked		Complete	In univariate, baseline CRP level as both continuous and dichotomous variables (Baseline CRP; Continuous: HR: 1.02; 95% CI: 1.01-1.02; p<0.001: Dichotomized >=5 and <5: HR: 1.56; 95% Ci: 1.18-2.06; p = 0.002) were associated with prognosis. Other factors such as ECOG PS, visceral metastasis, number of metastatic sites, previous definitive surgery and anemia were also associated with prognosis. In…	Survival by Kaplan Meier method and compared using the log-rank test. Predictive parameters using the Cox proportional hazards model. Multivariate predictive accuracy was quantified with Harrell's concordance index.	>= 5mg/L	Checked	Unchecked	Unchecked	Unchecked	Unchecked	Unchecked	Unchecked	Unchecked	Unchecked	Unchecked	Unchecked	Unchecked	Unchecked	Unchecked	Unchecked		25 (range, 9-114) mg/L	From the date of start of GEP to the date of the last follow-up or death 9GEP: Gemcitabine, Etoposide, and Cisplatin)	6 (95% CI, 3-12): Non-normalized group	No
277	Pond GR, Armstrong AJ, Wood BA, Leopold L	2012-01-18	Canada	Ability of C-reactive protein to complement multiple prognostic classifiers in men with metastatic castration resistant prostate cancer receiving docetaxel-based chemotherapy.	Complete	Retrospective with CG		>=50 but < 80%	50	Somewhat Adequate/Intermediate	220	0	0	Yes	Prostate		Advanced				Checked	Checked	Unchecked	Unchecked		Complete	In univariate, men with higher C-reactive protein at baseline had significantly worse OS (HR:1.44; 95% CI: 1.21-1.72; p<0.001) and PFS. On bivariate analysis, log (CRP) is associated with OS (HR 1.39; 95% CI: 1.16-1.68; p: <0.001 and PFS	OS and PFS estimates were calculated using the Kaplan Meier method. Cox proportional hazards regression was used to test for factors prognostic outcomes.	Not reported	Checked	Unchecked	Unchecked	Unchecked	Unchecked	Unchecked	Unchecked	Unchecked	Unchecked	Unchecked	Unchecked	Unchecked	Unchecked	Unchecked	Unchecked		0.69 ng/mL (may be hsCRP but not mentioned)	Not reported	Not reported	No
279	Wang DS, Luo HY, Qiu MZ, Wang ZQ	2012-04-05	China	Comparison of the prognostic values of various inflammation based factors in patients with pancreatic cancer.	Complete	Retrospective without CG		>=50 but < 80%	50	Somewhat Adequate/Intermediate	177	0	0	Yes	Pancrease-Head of Pancrease, pancreatic Duct		All Stages/Different Stages				Checked	Unchecked	Checked	Unchecked		Complete	On univariate, the factors associated with significantly poorer OS were PS>=2, pre-therapy weight loss >10%, WBC count, neutrophil count, NLR>5, CRP>10mg/L (HR: 1.601; 95% CI: 1.120-2.290; p = 0.010); elevated mGPS (HR:1.284; 95% CI: 1.001;-1.646; p=0.049), poor TNM stage, unresectable cancer, degree of differentiation and no chemotherapy.. On multivariate, only PS, NLR, TNM staging, type of surg…	Survival curves were compared with Kaplan Meier methodology and log-rank test. Cox regression methodology was used for univariate. Significant variables in univariate were included for further evaluation in multivariate.	10 mg/L	Checked	Unchecked	Unchecked	Unchecked	Unchecked	Unchecked	Unchecked	Unchecked	Unchecked	Unchecked	Unchecked	Unchecked	Unchecked	Unchecked	Unchecked		Dichotomized at 10 mg/L	OS calculated from the date of diagnosis to the last date of follow-up or death from cancer. Data censored August 30, 2011	5.767 months (NLR>5 group and it is a/w CRP)	No
280	Lukaszewicz-Zając M, Mroczko B, Kozłowski M, Nikliński J	2012-01-01	Poland	Comparative evaluation of serum C-reactive protein (CRP) levels in the different histological subtypes of esophageal cancer (squamous cell carcinoma and adenocarcinoma of esophagus).	Complete	Prospective, Longitudinal with CG		>=50 but < 80%	65	Somewhat Adequate/Intermediate	53	90	0	Yes	Cancer Esophagus		All Stages/Different Stages				Checked	Unchecked	Unchecked	Unchecked		Complete	In univariate, TNM stage, depth of tumor invasion, the presence of distant metastasis, serum concentrations of CRP (p=0.009) and Squamous cell carcinoma were predictors of overall esophageal cancer survival. Multivariate regression analysis indicated that tumor stage, and the pesence of distant mets were independent prognostic factors of EC patient's survival.	Non-parametric analysis used as levels were not normally distributed. Probability curves for survival calculated by Kaplan-Meier. Statistical differences between groups with log rank. Cox regression model for multivariate survival analysis.	5.75 mg/L	Unchecked	Unchecked	Unchecked	Unchecked	Unchecked	Unchecked	Unchecked	Checked	Unchecked	Unchecked	Unchecked	Unchecked	Unchecked	Unchecked	Unchecked		Not reported	Not reported	Not reported	Yes
281	Pretreatment serum C-reactive protein level predicts poor prognosis in patients with hepatocellular carcinoma.	2012-03-30	Japan	Pretreatment serum C-reactive protein level predicts poor prognosis in patients with hepatocellular carcinoma.	Complete	Prospective, Longitudinal without CG		>=50 but < 80%	60	Somewhat Adequate/Intermediate	133	0	0	Yes	Others	Hepatocellular Carcinoma (HCC)	All Stages/Different Stages				Checked	Unchecked	Checked	Unchecked		Complete	On univariate analysis, AST, ALT, total serum bilirubin, albumin, pre-treatment serum CRP level (p<0.0001), AFP, TNM stage, CLIP score, JIS score, maximal tumor diameter, multiple nodules, vascular invasion and extrahepatic metastasis were associated with the overall survival. On multivariate, albumin, pre-treatment serum CRP>=1 mg/dL (HR: 3.31; 95% CI: 1.73-6.32; p<0.0001), AFP and multiple nodu…	Overall survival rates were calculated using the Kaplan Meier method, and the difference in the survival rates between the two groups was compared with the log-rank test. For prognostic factors, the Kaplan-Meier method with a log-rank test was used for univariate analysis. All significant variables were were analyzed with the Cox-proportional hazard model to identify the independent prognostic va…	1 mg/dL = 10 mg/L	Unchecked	Unchecked	Unchecked	Unchecked	Unchecked	Unchecked	Unchecked	Checked	Unchecked	Unchecked	Unchecked	Unchecked	Unchecked	Unchecked	Unchecked		2.4 +/- 1.7 mg/dL	The start date as the date of initial HCC diagnosis and the end of follow-up as the time of last follow-up (December 2010) or death	22 (1-69) months; Mean (range)	No
282	Gondo T, Nakashima J, Ohno Y, Choichiro O, Horiguchi Y	2012-01-01	Japan	Prognostic value of neutrophil-to-lymphocyte ratio and establishment of novel preoperative risk stratification model in bladder cancer patients treated with radical cystectomy.	Complete	Retrospective without CG		>=50 but < 80%	50	Somewhat Adequate/Intermediate	189	0	0	Yes	Bladder Cancer		Resectable				Checked	Unchecked	Unchecked	Unchecked		Complete	In univariate, tumor size, clinical T stage, hydronephrosis, concomitance of Carcinoma in Situ (CIS), and some laboratory data. including Hb level, platelet count, CRP (p=0.0250), neutrophil counts, lymphocyte counts, and NLR were significantly associated with DSS. Multivariate Cox regression analysis revealed that tumor size, hydronephrosis, Hb level, and NLR were independent factors for predict…	DSS for each group is estimated through Kaplan Meier method. Comparisons between groups for survival were made with log-rank test. Univariate and Multivariate Cox proportional hazard model analyses were used to determine the significant prognostic factors for DSS and stratify the patients depending upon RR of DSS	0.5 mg/dL = 5 mg/L	Checked	Unchecked	Unchecked	Unchecked	Unchecked	Unchecked	Unchecked	Unchecked	Unchecked	Unchecked	Unchecked	Unchecked	Unchecked	Unchecked	Unchecked		Value dichotomized at 5 mg/L	Not reported	Not reported	No
283	Dutta S, Crumley AB, Fullarton GM, Horgan PG, McMillan DC	2012-10-27	UK	Comparison of the prognostic value of tumour and patient related factors in patients undergoing potentially curative resection of gastric cancer.	Complete	Prospective, Longitudinal without CG		>=50 but < 80%	60	Somewhat Adequate/Intermediate	120	0	0	Yes	Gastric Cancer		All Stages/Different Stages				Checked	Unchecked	Unchecked	Unchecked		Complete	On Univariate, TNM staging, tumor differentiation, resection margin, ratio of positive to total lymph nodes, and mGPS (HR: 2.40; 95% CI: 1.53-3.77; p<0.001) were significantly a/w cancer-specific survival. On multivariate, the ratio of positive to total lymph nodes and mGPS (HR: 2.23; 95% CI: 1.40-3.54; p = 0.001) retained independent significance.	Survival analysis of the group variables was performed using the Cox proportional hazard model. Multivariate survival analysis, including all significant covariates was performed using stepwise procedure to find the independent relationships with survival	10 mg/L	Checked	Unchecked	Unchecked	Unchecked	Unchecked	Unchecked	Unchecked	Unchecked	Unchecked	Unchecked	Unchecked	Unchecked	Unchecked	Unchecked	Unchecked		Dichotomized at 10 mg/L	Deaths up to the end of January 2011 were included in the analysis.	37.7 (24.6-50.7), Mean (95% CI)	No
284	Leung EY, Scott HR, McMillan DC.	2012-04-01	UK	Clinical utility of the pretreatment Glasgow prognostic score in patients with advanced inoperable non-small cell lung cancer.	Complete	Prospective, Longitudinal without CG		>=50 but < 80%	60	Somewhat Adequate/Intermediate	261	0	0	Yes	Lung Cancer		Inoperable				Checked	Unchecked	Unchecked	Checked	Examine the clinical application of pretreatment mGPS	Complete	On univariate, age, ECOG-PS, mGPS (<0.0001), Prognostic Index (PI), tumor stage, and treatment received were significantly associated with cancer-specific survival. On multivariate, age, ECOG-PS, mGPS (HR:1.67; 95% CI: 1.28-2.19; p<0.0001) and tumor stage were independently associated with cancer-specific survival.	Univariate and multivariate survival analysis with calculation of hazard ratio (HR) were performed using Cox's proportional hazard model. A stepwise backward procedure to derive a final model of the variables that had significant independent relationship with survival.	=<10 mg/L	Checked	Unchecked	Unchecked	Unchecked	Unchecked	Unchecked	Unchecked	Unchecked	Unchecked	Unchecked	Unchecked	Unchecked	Unchecked	Unchecked	Unchecked		Not reported	Deaths until October 2010 were included in the analysis	8.0 (0.4-63.1) months	Yes
285	Sanjay P, de Figueiredo RS, Leaver H, Ogston S	2012-03-10	UK	Preoperative serum C-reactive protein levels and post-operative lymph node ratio are important predictors of survival after pancreaticoduodenectomy for pancreatic ductal adenocarcinoma.	Complete	Retrospective without CG		>=50 but < 80%	50	Somewhat Adequate/Intermediate	90	0	0	Yes	Pancrease-Head of Pancrease, pancreatic Duct		Curative Cancer				Checked	Checked	Unchecked	Unchecked		Complete	On univariate, raised lymph node ratio elevated preoperative serum CRP level greater than 3 mg/L was found to be a significant adverse prognostic factor (p=0.015) predicting a poor survival whereas others were not. On multivariate, The preoperative serum CRP level retained statistical significance at multivariate analysis (HR: 3.969; 95% CI: 1.374-11.47; p=0.011) along with lymph node ratio and t…	Kaplan Meier curves to generated to illustrate survival trends. Univariate and stepwise multivariate Cox proportional hazards models were applied to identify the significance overall survival and hazard ratios (HRs) and 95% CI were also computed.	3 mg/L	Checked	Unchecked	Unchecked	Unchecked	Unchecked	Unchecked	Unchecked	Unchecked	Unchecked	Unchecked	Unchecked	Unchecked	Unchecked	Unchecked	Unchecked		Dichotomized at 3 mg/L	Not reported	13.0 (range, 3-70) months	No
286	Qayyum T, McArdle PA, Lamb GW, Going JJ	2012-02-23	UK	Prospective study of the role of inflammation in renal cancer.	Complete	Prospective, Longitudinal without CG		>=50 but < 80%	60	Somewhat Adequate/Intermediate	79	0	0	Yes	Renal Cell Carcinoma		Resectable				Checked	Unchecked	Unchecked	Checked	Assess the relationship between systemic inflammation, local tumor inflammatory cells, tumor necrosis, cancer specific survival	Complete	On univariate, T stage, grade, and mGPS (p<0.001) were significant predictors of cancer-specific survival while local inflammatory response and necrosis did not show significance. On multivariate of the significant individual covariates, mGPS (HR: 8.64; 95% CI: 3.5-21.29; p<0.001) was a significant independent predictor of cancer-specific survival.	Disease specific survival using Kaplan-Meier method. The log-rank test to compare significant differences between subset groups using univariate analysis. Multivariate analysis carried out based on the results of univariate. Multivariate Cox regression analysis performed to identify factors independently associated with disease-specific death. A stepwise backward procedure utilized to ascertain s…	10 mg/L (mGPS)	Checked	Unchecked	Unchecked	Unchecked	Unchecked	Unchecked	Unchecked	Unchecked	Unchecked	Unchecked	Unchecked	Unchecked	Unchecked	Unchecked	Unchecked		Not reported	Not reported	Not reported	No
289	Shafique K, Proctor MJ, McMillan DC, Qureshi K	2012-01-01	UK	Systemic inflammation and survival of patients with prostate cancer: evidence from the Glasgow Inflammation Outcome Study.	Complete	Retrospective without CG		>=50 but < 80%	55	Somewhat Adequate/Intermediate	897	0	0	Yes	Prostate		All Stages/Different Stages				Checked	Unchecked	Unchecked	Unchecked		Complete	On univariate analysis of patients sampled after diagnosis, patients older than 75 years, with high and unknown Gleason grade, raised mGPS (RR: 5.36; 95% CI: 3.27-8.78; p<0.001) and raised NLR were significantly more likely to die. On multivariate analysis, increasing or unknown Gleason grade, mGPS of 2 (RR:2.93; 95% CI: 1.81-4.78; p<0.001) and NLR>=5:1 were significant predictors of death after …	Full likelihood approach utilized for mortality estimation. Relative survival estimate were made by Ederer II method. Multivariate and univariate regression model utilized.	5 mg/L	Checked	Unchecked	Unchecked	Unchecked	Unchecked	Unchecked	Unchecked	Unchecked	Unchecked	Unchecked	Unchecked	Unchecked	Unchecked	Unchecked	Unchecked		Value dichotomized at 5 mg/L	Follow-up was calculated from the date of incidence of cancer to the date of death or censor date (Dec 31 2008)	2.5 years max:6.2 years	No
290	Zeng YC, Xue M, Chi F, Xu ZG, Fan GL, Wu R, Fan YC	2012-02-07	China	C-reactive protein level predicts prognosis in patients with locoregionally advanced laryngeal carcinoma treated with chemoradiotherapy.	Complete	Retrospective without CG		>=50 but < 80%	50	Somewhat Adequate/Intermediate	57	0	0	Yes	Others	Laryngeal Carcinoma	Locally Advanced				Checked	Unchecked	Unchecked	Unchecked		Complete	On univariate, tumor site and CRP level (HR:2.68; 95% CI: 1.25-574; p=0.011) were associated with poorer cancer specific survival rate (CSS). On multivariate, CRP levels (HR:2.66; 95% CI: 1.22-5.82; p=0.014) and tumor site were independent prognostic indicators for CSS.	CSS calculated using Kaplan-Meier method and log-rank test. Univariate and Multivariate analyses used the Cox proportional hazards model.	0.8 mg/dL=8mg/L	Unchecked	Unchecked	Unchecked	Unchecked	Unchecked	Checked	Unchecked	Unchecked	Unchecked	Unchecked	Unchecked	Unchecked	Unchecked	Unchecked	Unchecked		Not reported	The interval from the date of diagnosis of locoregionally advanced laryngeal carcinoma	42 (3-62) months	No
292	Pinato DJ, Mauri FA, Ramakrishnan R, Wahab L	2012-03-01	UK	Inflammation-based prognostic indices in malignant pleural mesothelioma.	Complete	Retrospective without CG		>=50 but < 80%	55	Somewhat Adequate/Intermediate	171	0	0	Yes	Lung Cancer		All Stages/Different Stages				Checked	Unchecked	Unchecked	Checked	Determine whether a relationship existed between systemic inflammation and tissue expression of proliferation and angiogenesis biomarkers	Complete	Univariate analysis variables that predict for poor OS included male gender, nonepitheloid histologic subtype, PS>=1, high risk EPS, baseline WBC count, NLR>=5, PLR>=300, CRP>=10 mg/L (HR: 2.0; 95% CI: 1.3-3.1 p: 0.03), albukin<=35 g/L, and mGPS>=1 (HR 2.16; 95% CI: 1.7-3.9 p<0.001). On multivariate, mGPS (HR: 2.6; 95% CI: 1.6-4.2; p<0.001) and NLR as independent predictors of OS.	Kaplan Meier statistics and log rank test were used to study the impact of different clinical factors associated with survival using univariate analysis. The independent prognostic value of each significant factor was subsequently explored on multivariate analysis using a stepwise backward Cox proportional hazard model	10 mg/L (mGPS)	Checked	Unchecked	Unchecked	Unchecked	Unchecked	Unchecked	Unchecked	Unchecked	Unchecked	Unchecked	Unchecked	Unchecked	Unchecked	Unchecked	Unchecked		Dichotomized at 10 mg/L	OS was calculated from the time of the biopsy to the date of death or last follow up	3.6 months	No
294	Morimoto M, Numata K, Moriya S, Kondo M, Nozaki A	2012-01-01	Japan	Inflammation-based prognostic score for hepatocellular carcinoma patients on sorafenib treatment.	Complete	Retrospective without CG		>=50 but < 80%	55	Somewhat Adequate/Intermediate	81	0	0	Yes	Others	Hepatocellular Carcinoma (HCC)	Advanced				Checked	Unchecked	Checked	Checked	Comparing GPS with established scoring systems	Complete	On univariate, all the scores, inlcuding Child Pugh grade, BCLC staging system, JIS score, GPS (p<0.001) and ECOG were statistically significant indicators of survival. On multivariate, the JIS score, GPS (HR: 5.483; 95% CI: 2.563-11.728; p<0.001) and ECOG PS were independently a/w survival.	Kaplan Meier for survival, log rank to analyze the differences. Multivariate by Cox proportional hazard model	10 mg/L (mGPS)	Checked	Unchecked	Unchecked	Unchecked	Unchecked	Unchecked	Unchecked	Unchecked	Unchecked	Unchecked	Unchecked	Unchecked	Unchecked	Unchecked	Unchecked		Not reported	Not reported	11.3 months (95% CI, 9.6-13.1)	No
295	Shimura T, Kitagawa M, Yamada T, Ebi M, Mizoshita T	2012-01-01	Japan	C-reactive protein is a potential prognostic factor for metastatic gastric cancer.	Complete	Retrospective without CG		>=50 but < 80%	50	Somewhat Adequate/Intermediate	61	0	0	Yes	Gastric Cancer		Metastasis			Lymph nodes, Liver, Peritoneum	Checked	Checked	Checked	Unchecked		Complete	On univariate, serum CRp (p=0.0004) and gender were extracted as prognostic factors. Multivariate analysis was performed using four factors (CRP, gender, PS and the presence of primary tumor) showed CRP>1.0 mg/dL and female were independent poor prognostic factors	Kaplan Meier curves were constructed in order to analyze the survival data and PFS and difference between 2 groups compared with log-rank test. Multivariate analysis performed using Cox proportional hazard model and each HR for different prognostic factors were calculated.	1mg/dL = 10 mg/L	Checked	Unchecked	Unchecked	Unchecked	Unchecked	Unchecked	Unchecked	Unchecked	Unchecked	Unchecked	Unchecked	Unchecked	Unchecked	Unchecked	Unchecked		Dichotomized at 10 mg/L	The day of the first chemotherapy until death or last day of follow-up period.	394 (95% CI 336-452) days	No
297	Prins RC, Rademacher BL, Mongoue-Tchokote S, Alumkal JJ	2012-01-01	USA	C-reactive protein as an adverse prognostic marker for men with castration-resistant prostate cancer (CRPC): confirmatory results.	Complete	Retrospective without CG		>=50 but < 80%	55	Somewhat Adequate/Intermediate	119	0	0	Yes	Prostate		Specific Stages	Castration Resistant Prostate Cancer ( CRPC)			Checked	Unchecked	Unchecked	Unchecked		Complete	In the univariate Cox proportional hazard model, log2(CRP) was a significant predictor of shorter OS (p<0.0001). Using multivariate with stepwise Cox regression model, an elevated CRP remained a significant independent predictor of shorter survival (HR:1.106; 95% CI: 1.022-1.197; p=0.013) Baseline Hemoglobin was inversely and significantly associated with OS. ALP was also significantly a/w OS.	Multivariate analysis was performed using stepwise Cox regression in order assess the association between the above mentioned co-variates and OS.	Not reported. Continuous variable	Unchecked	Unchecked	Unchecked	Unchecked	Unchecked	Unchecked	Unchecked	Checked	Unchecked	Unchecked	Unchecked	Unchecked	Unchecked	Unchecked	Unchecked		5.0(1-311) mg/l	The time from day 1 of the start of therapy to death from any cause.	19.7 (range, 0.9-98.5)	No
301	Hong S, Kang YA, Cho BC, Kim DJ.	2012-01-01	Seoul, Korea	Elevated serum C-reactive protein as a prognostic marker in small cell lung cancer.	Complete	Retrospective without CG		>=50 but < 80%	55	Somewhat Adequate/Intermediate	157	0	0	Yes	Lung Cancer		All Stages/Different Stages				Checked	Unchecked	Checked	Unchecked		Complete	On univariate, Age, ECOG PS, Stage, serum CRP (p<0.001). On multivariate, Serum CRP (HR:1.803; 95% CI: 1.129-2.877; p=0.014) PS, extent of disease were associated with OS. Elevated CRP was an independent prognostic marker for poor survival.	Kaplan Meier curve to estimate the survival data and compared using the log-rank test. Multivariate analyses were performed to find the prognostic markers using Cox's proportional hazards model.	0.8 mg/dL	Unchecked	Unchecked	Unchecked	Unchecked	Unchecked	Unchecked	Unchecked	Unchecked	Checked	Unchecked	Unchecked	Unchecked	Unchecked	Unchecked	Unchecked		8.4 +/- 8.8 mg/dL	The date of diagnosis until the date of death or final follow-up	Median: 11.2	No
302	Chua W, Clarke SJ, Charles KA.	2012-01-01	Australia	Systemic inflammation and prediction of chemotherapy outcomes in patients receiving docetaxel for advanced cancer.	Complete	Retrospective without CG		>=50 but < 80%	50	Somewhat Adequate/Intermediate	68	0	0	No	Heterogenous		Advanced				Checked	Checked	Unchecked	Unchecked		Complete	In univariate, variables predicting improved overall survival included primary site of disease, ECOG PS, NLR<=5, low or normal CRP levels (>10: p<0.0001), absence of hypoalbuminemia, GPS of 0 (GPS 1 or 2: p<0.0001) and low IL-6 levels. In multivariate, NLR>5 and GPS 1 nad 2 predicted for worse OS (HR:2.9 95% CI: 1.2-3.3 and HR: 4.1 (2.2-7.7)	Survival analysis was performed using the Kaplan-Meier method with log-rank test in univariate analysis. Cox regression analysis was used for multivariate survival analysis and for calculation of hazard ratio	10 mg/L	Checked	Unchecked	Unchecked	Unchecked	Unchecked	Unchecked	Unchecked	Unchecked	Unchecked	Unchecked	Unchecked	Unchecked	Unchecked	Unchecked	Unchecked		Value dichotomized at 10 mg/L	The date of starting the chemotherapy protocol to the date of death from any cause	Median: 5.4 (95% CI: 4.0-5.9)	No
303	Giannousi Z, Gioulbasanis I, Pallis AG, Xyrafas A	2012-01-01	Greece	Nutritional status, acute phase response and depression in metastatic lung cancer patients: correlations and association prognosis.	Complete	Prospective, Longitudinal without CG		>=50 but < 80%	60	Somewhat Adequate/Intermediate	130	0	0	Yes	Lung Cancer		Metastasis			Not reported	Checked	Unchecked	Unchecked	Checked	Evaluate association between common cytokines in cachexia, depression and clinical data	Complete	In univariate, GPS (HR:1.739, 95% CI: 1.224-2.471; p=0.002) and Mini Nutritional Assessment (MNA) emerged as significant predictors of survival. In multivariate, MNA and GPS retained their importance (HR:1.637; p=0.020)	Probability of survival was calculated by the method of Kaplan Meier and tested for difference by using the log-rank test.	10 mg/L (GPS)	Checked	Unchecked	Unchecked	Unchecked	Unchecked	Unchecked	Unchecked	Unchecked	Unchecked	Unchecked	Unchecked	Unchecked	Unchecked	Unchecked	Unchecked		Not reported	The date of treatment initiation to death or last contact	11.06 months(95% CI: 9.66-12.47)	No
[truncated: 34 more columns]
